# Supplementary material for: Song Trait Similarity in Great Tits Varies with Social Structure
Source: PLoS One. 2015 Feb 18;10(2):e0116881. doi: 10.1371/journal.pone.0116881 (PMC4333210; doi:10.1371/journal.pone.0116881)
Supplement: S1 Table — Individual characteristics and environmental conditions during the time of song recording. Nest box: Number of the nest box were the song recorder was placed, Exploration score: Exploration score for the breeding male caught in the nestbox; Age: One-year old male (= 1) or older (= 2), Condition: The unstandardized residual of the linear regression of mass over tarsus (for analysis only condition for weights measured after 12:00 were used), First egg date: Date of the first egg laid by the breeding female in April days (April 1st = 1), Recording date: Date of song recording counting in April days (April 1st = 1), Start time: Start time of dawn song in minutes before sunrise, Song rate: Song rate of dawn song in number of songs per minute (first 5 minutes), Temperature: Temperature during the time of song recording in decimal degrees Celcius, Moonlight: Proportion of moonlight during the early morning of the song recording (arcsine square root transformed and taken as “0” when the moon was below the horizon during dawn) (XLSX) [file pone.0116881.s001.xlsx]

## Sheet: Table S1
Nest box	Exploration score	Age	Condition	First egg date	Recording date	Start time	Song rate	Temperature	Moonlight
2	21.41	2	115.693	20	21	28.35	9.8	69	0
7			45.8496	0	4	39.6	8.2	59	0
8	13.16	1	-23.9936	12	15	37.6	6.8	61	0.591581
11	39.16	1		15	18	37.1833		65	0.283049
12		1		8	12	30.9		52	0.925213
14	22.16	2	-139.072	8	11	35.53	12.4	66	1.04374
15	22.68	1		24	26	31.1167	5.8	109	0
16	32.49	2	110.732	9	11	20.7333	11.4	109	1.04374
20	10.16	1		12	15	38.2667	10.6	109	0.591581
23	18.21	1		17	20	36.6		89	0
26				21	23	32.4333	7	63	0
28	25.3219	1		27	35	17.5667	6.2	77	0
29				22	29	38.25	10.4	97	0
31	13.9	1	-129.346	29	33	28.1	4.6	108	0
32		1	65.4576	14	16	41.9833	10.4	33	0.486997
39	20.39	2	-24.1896	11	13	3.96667		52	0.810409
42	16.16	1	55.7712	16	19	35	10	72	0.182673
47	14.16			16	20	41.35	8.4	72	0
48				9	11	30	14	72	1.04374
49		2	140.732	7	11	33.6167	9	72	1.04374
50		1	60.34	5	7	37.6833	7.2	34	1.52606
51	30.1	2		17	20	24.55		34	0
53				4	7	35.4333	8.8	34	1.52606
55		1		11	13	37.1333	5.8	34	0.810409
56		1		14	17	39.5667	14.8	30	0.383497
57	38.66	2		11	12	29.8167	10.6	30	0.925213
58			-39.268	0	1	34.5667	12.8	7	0
60	19.26	1		17	20	36.2167	13	7	0
62	22.16	1	-84.3072	14	17	42.1833	12	7	0.383497
64	22.26	1		15	21	27.2167	10.4	7	0
68	17.16	1		12	15	36.0167	7	7	0.591581
74	13.26	1	-14.3072	2	5	39	8.6	44	0
75				9	11	40.6833	14.6	44	1.04374
79	24.93	2	-134.307	10	13	32	9.2	44	0.810409
81	20.38	1		13	15	13.35	8.4	44	0.591581
82	24.57	2	140.693	9	13	30.8833	8.8	44	0.810409
84	18.2088	1	40.8888	3	6	38.5833	10.6	36	1.46103
86	14.53	2	-59.5032	2	5	18.6	5	36	0
88	26.81	1	0.81042	5	8	15.2667	7.6	15	1.41855
90	16.14	2	46.0456	1	3	13.8333	1.6	51	0
91	22.84	1	65.8888	8	11	6.98	2.8	51	1.04374
93	37.16			0	3	40.3333	10.6	51	0
94	37.16			1	4	38.95	8.4	51	0
95	23.96	1	60.732	6	9	26.1	12.2	84	1.2915
97	18.17	1		26	32	25.1833	10.8	105	0
101	37.74	1		19	22	26.9	10	105	0
106	18.9	1	-244.621	8	12	29.6833	7.8	105	0.925213
109	19.5	1	-69.4248	11	14	19.5333	7.4	61	0.698968
111	24.26	1	-29.0328	10	13	29.75	9.2	61	0.810409
113	14.69	1		8	14	34.25	7.2	61	0.698968
117	15.6147	1	-19.1112	4	6	38.9333	5.6	61	1.46103
122				22	23	23.67	16.6	61	0
127	39.5	1	-34.072	1	1	35.8833	12.6	61	0
128	28.16	1		20	24	26.3833	8.4	78	0
131	18.5			4	6	27.25	10.6	78	1.46103
133	33	2	75.3792	10	13	30.7333	11	78	0.810409
140	14.16	1	-9.34638	6	6	36.2333	12.8	78	1.46103
162	16.7191	1	5.96722	14	17	40	9	78	0.383497
163	49.16		-69.1896	12	15	38.1333	7.8	78	0.591581
164	13.0861	1	-79.1896	7	11	37.0167	7.2	78	1.04374
168	39.7191	1	-9.50318	18	19	32.15	9.8	78	0.182673
169	7.96	1	50.6536	5	9	26.5	9.6	78	1.2915
171		1	-49.268	14	17	35.9	8.2	78	0.383497
172	15.96	1	-49.1112	10	13	30.4333	9.8	78	0.810409
185	42.95	1	-9.34638	-1	3	40.6	6.8	78	0
203	29.17	1	-34.3856	8	11	25.3667	2.8	78	1.04374
320	24.93	2	-14.6208	9	12	23.8167	10	78	0.925213
322	22.44	2	40.6928	10	14	39.8	11.8	78	0.698968
324		1	170.654	7	9	18.9	10.6	78	1.2915
329	36.93	2		17	20	26.1167	7.2	78	0
333				25	25	38.6167	8	72	0
335		1	75.536	4	7	32.4167	4	72	1.52606
