# Supplementary material for: Song Trait Similarity in Great Tits Varies with Social Structure
Source: PLoS One. 2015 Feb 18;10(2):e0116881. doi: 10.1371/journal.pone.0116881 (PMC4333210; doi:10.1371/journal.pone.0116881)
Supplement: S3 Table — Information for all possible male-to-male comparisons on dissimilarity in individual characteristics, dissimilarity in song recording conditions, nest box distance and the presence or absence of a shared territory boundary. Nest box pair: The number of the nest boxes of the breeding males who were compared, Start time difference: Difference between the two breeding males in the start time of dawn song in minutes, Song rate difference: Difference between the two breeding males in the song rate in number of songs per minute, Neighbour: If the breeding males shared a part of their territory boundaries with eachother (= 1) or not (= 0), Distance: The distance in km between the nest boxes of the breeding males, Exploration difference: Difference between the two breeding males in exploration score, Recording day difference: Number of days between the song recordings of the two breeding males, Egg laying difference: Number of days between the dates the first egg was laid by the mates of the two breeding males, Temperature difference: The difference between the two breeding males in the temperature in decimal degrees Celcius during the time of recording, Moonlight difference: Difference between the two breeding males in the proportion of moonlight during the early morning of the recording (arcsine square root transformed and taken as “0” when the moon was below the horizon during dawn) (XLSX) [file pone.0116881.s003.xlsx]

## Sheet: Table S3
Nest box pair	Start time difference	Song rate difference	Neighbour	Distance	Exploration difference	Recording day difference	Egg laying difference	Temperature difference	Moonlight difference
2&7	11.25	1.6	0	0.276283		17	20	1	0
2&8	9.25	3	0	0.328335	8.25	6	8	0.8	0.591581
2&11	8.83333		0	0.490011	17.75	3	5	0.4	0.283049
2&12	2.55		0	0.545203		9	12	1.7	0.925213
2&14	7.18	2.6	0	0.666997	0.75	10	12	0.3	1.04374
2&15	2.76667	4	0	0.718922	1.27	5	4	4	0
2&16	7.61667	1.6	0	0.774961	11.08	10	11	4	1.04374
2&20	9.91667	0.8	0	0.602967	11.25	6	8	4	0.591581
2&23	8.25		0	0.437121	3.2	1	3	2	0
2&26	4.08333	2.8	0	0.268227		2	1	0.6	0
2&28	10.7833	3.6	0	0.145471	3.91	14	7	0.8	0
2&29	9.9	0.6	0	0.0871529		8	2	2.8	0
2&31	0.25	5.2	1	0.0479152	7.51	12	9	3.9	0
2&32	13.6333	0.6	1	0.0706077		5	6	3.6	0.486997
2&39	24.3833		0	0.230912	1.02	8	9	1.7	0.810409
2&42	6.65	0.2	0	0.385715	5.25	2	4	0.3	0.182673
2&47	13	1.4	0	0.661112	7.25	1	4	0.3	0
2&48	1.65	4.2	0	0.734086		10	11	0.3	1.04374
2&49	5.26667	0.8	0	0.758363		10	13	0.3	1.04374
2&50	9.33333	2.6	0	0.758583		14	15	3.5	1.52606
2&51	3.8		0	0.75508	8.69	1	3	3.5	0
2&53	7.08333	1	0	0.765303		14	16	3.5	1.52606
2&55	8.78333	4	0	0.786287		8	9	3.5	0.810409
2&56	11.2167	5	0	0.804413		4	6	3.9	0.383497
2&57	1.46667	0.8	0	0.837595	17.25	9	9	3.9	0.925213
2&58	6.21667	3	0	0.868494		20	20	6.2	0
2&60	7.86667	3.2	0	0.930711	2.15	1	3	6.2	0
2&62	13.8333	2.2	0	1.03138	0.75	4	6	6.2	0.383497
2&64	1.13333	0.6	0	1.03104	0.85	0	5	6.2	0
2&68	7.66667	2.8	0	0.843108	4.25	6	8	6.2	0.591581
2&74	10.65	1.2	0	0.673568	8.15	16	18	2.5	0
2&75	12.3333	4.8	0	0.704519		10	11	2.5	1.04374
2&79	3.65	0.6	0	0.524008	3.52	8	10	2.5	0.810409
2&81	15	1.4	0	0.402144	1.03	6	7	2.5	0.591581
2&82	2.53333	1	0	0.417406	3.16	8	11	2.5	0.810409
2&84	10.2333	0.8	0	0.402469	3.2	15	17	3.3	1.46103
2&86	9.75	4.8	0	0.310341	6.88	16	18	3.3	0
2&88	13.0833	2.2	0	0.384896	5.4	13	15	5.4	1.41855
2&90	14.5167	8.2	0	0.464986	5.27	18	19	1.8	0
2&91	21.37	7	0	0.478995	1.43	10	12	1.8	1.04374
2&93	11.9833	0.8	0	0.633923	15.75	18	20	1.8	0
2&94	10.6	1.4	0	0.716283	15.75	17	19	1.8	0
2&95	2.25	2.4	0	0.695567	2.55	12	14	1.5	1.2915
2&97	3.16667	1	0	0.608421	3.24	11	6	3.6	0
2&101	1.45	0.2	0	0.614856	16.33	1	1	3.6	0
2&106	1.33333	2	0	0.537458	2.51	9	12	3.6	0.925213
2&109	8.81667	2.4	0	0.561043	1.91	7	9	0.8	0.698968
2&111	1.4	0.6	0	0.761741	2.85	8	10	0.8	0.810409
2&113	5.9	2.6	0	0.963632	6.72	7	12	0.8	0.698968
2&117	10.5833	4.2	0	0.722892	5.8	15	16	0.8	1.46103
2&122	4.68	6.8	0	0.917967		2	2	0.8	0
2&127	7.53333	2.8	0	1.11462	18.09	20	19	0.8	0
2&128	1.96667	1.4	0	1.07036	6.75	3	0	0.9	0
2&131	1.1	0.8	0	1.03579	2.91	15	16	0.9	1.46103
2&133	2.38333	1.2	0	0.927344	11.59	8	10	0.9	0.810409
2&140	7.88333	3	0	0.786756	7.25	15	14	0.9	1.46103
2&162	11.65	0.8	0	0.923961	4.69	4	6	0.9	0.383497
2&163	9.78333	2	0	0.957054	27.75	6	8	0.9	0.591581
2&164	8.66667	2.6	0	0.961871	8.32	10	13	0.9	1.04374
2&168	3.8	0	0	1.07055	18.31	2	2	0.9	0.182673
2&169	1.85	0.2	0	1.06534	13.45	12	15	0.9	1.2915
2&171	7.55	1.6	0	1.11027		4	6	0.9	0.383497
2&172	2.08333	0	0	1.05733	5.45	8	10	0.9	0.810409
2&185	12.25	3	0	0.572624	21.54	18	21	0.9	0
2&203	2.98333	7	0	1.15321	7.76	10	12	0.9	1.04374
2&320	4.53333	0.2	0	0.894449	3.52	9	11	0.9	0.925213
2&322	11.45	2	0	0.873078	1.03	7	10	0.9	0.698968
2&324	9.45	0.8	0	0.900841		12	13	0.9	1.2915
2&329	2.23333	2.6	0	1.0331	15.52	1	3	0.9	0
2&333	10.2667	1.8	0	0.896281		4	5	0.3	0
2&335	4.06667	5.8	0	0.840751		14	16	0.3	1.52606
7&8	2	1.4	1	0.0529369		11	12	0.2	0.591581
7&11	2.41667		0	0.213745		14	15	0.6	0.283049
7&12	8.7		0	0.268952		8	8	0.7	0.925213
7&14	4.07	4.2	0	0.390744		7	8	0.7	1.04374
7&15	8.48333	2.4	0	0.442676		22	24	5	0
7&16	18.8667	3.2	0	0.498706		7	9	5	1.04374
7&20	1.33333	2.4	0	0.328514		11	12	5	0.591581
7&23	3		0	0.165655		16	17	3	0
7&26	7.16667	1.2	1	0.0443463		19	21	0.4	0
7&28	22.0333	2	0	0.13933		31	27	1.8	0
7&29	1.35	2.2	0	0.202184		25	22	3.8	0
7&31	11.5	3.6	0	0.295703		29	29	4.9	0
7&32	2.38333	2.2	0	0.338626		12	14	2.6	0.486997
7&39	35.6333		0	0.132037		9	11	0.7	0.810409
7&42	4.6	1.8	0	0.140863		15	16	1.3	0.182673
7&47	1.75	0.2	0	0.387444		16	16	1.3	0
7&48	9.6	5.8	0	0.463527		7	9	1.3	1.04374
7&49	5.98333	0.8	0	0.490018		7	7	1.3	1.04374
7&50	1.91667	1	0	0.496166		3	5	2.5	1.52606
7&51	15.05		0	0.500783		16	17	2.5	0
7&53	4.16667	0.6	0	0.529053		3	4	2.5	1.52606
7&55	2.46667	2.4	0	0.575979		9	11	2.5	0.810409
7&56	0.0333333	6.6	0	0.611295		13	14	2.9	0.383497
7&57	9.78333	2.4	0	0.66383		8	11	2.9	0.925213
7&58	5.03333	4.6	0	0.706018		3	0	5.2	0
7&60	3.38333	4.8	0	0.797229		16	17	5.2	0
7&62	2.58333	3.8	0	0.923255		13	14	5.2	0.383497
7&64	12.3833	2.2	0	0.942221		17	15	5.2	0
7&68	3.58333	1.2	0	0.7132		11	12	5.2	0.591581
7&74	0.6	0.4	0	0.429103		1	2	1.5	0
7&75	1.08333	6.4	0	0.4722		7	9	1.5	1.04374
7&79	7.6	1	0	0.279268		9	10	1.5	0.810409
7&81	26.25	0.2	0	0.225036		11	13	1.5	0.591581
7&82	8.71667	0.6	0	0.280641		9	9	1.5	0.810409
7&84	1.01667	2.4	0	0.308223		2	3	2.3	1.46103
7&86	21	3.2	0	0.249572		1	2	2.3	0
7&88	24.3333	0.6	0	0.356427		4	5	4.4	1.41855
7&90	25.7667	6.6	0	0.378577		1	1	0.8	0
7&91	32.62	5.4	0	0.346728		7	8	0.8	1.04374
7&93	0.733333	2.4	0	0.490849		1	0	0.8	0
7&94	0.65	0.2	0	0.508825		0	1	0.8	0
7&95	13.5	4	0	0.53748		5	6	2.5	1.2915
7&97	14.4167	2.6	0	0.479534		28	26	4.6	0
7&101	12.7	1.8	0	0.595667		18	19	4.6	0
7&106	9.91667	0.4	0	0.495347		8	8	4.6	0.925213
7&109	20.0667	0.8	0	0.491689		10	11	0.2	0.698968
7&111	9.85	1	0	0.62393		9	10	0.2	0.810409
7&113	5.35	1	0	0.870649		10	8	0.2	0.698968
7&117	0.666667	2.6	0	0.726002		2	4	0.2	1.46103
7&122	15.93	8.4	0	0.864471		19	22	0.2	0
7&127	3.71667	4.4	0	1.04263		3	1	0.2	0
7&128	13.2167	0.2	0	0.992331		20	20	1.9	0
7&131	12.35	2.4	0	1.00949		2	4	1.9	1.46103
7&133	8.86667	2.8	0	0.930875		9	10	1.9	0.810409
7&140	3.36667	4.6	0	0.809118		2	6	1.9	1.46103
7&162	0.4	0.8	0	0.960889		13	14	1.9	0.383497
7&163	1.46667	0.4	0	0.990512		11	12	1.9	0.591581
7&164	2.58333	1	0	0.959802		7	7	1.9	1.04374
7&168	7.45	1.6	0	1.07669		15	18	1.9	0.182673
7&169	13.1	1.4	0	1.06145		5	5	1.9	1.2915
7&171	3.7	0	0	1.06642		13	14	1.9	0.383497
7&172	9.16667	1.6	0	0.99901		9	10	1.9	0.810409
7&185	1	1.4	0	0.346159		1	1	1.9	0
7&203	14.2333	5.4	0	1.12057		7	8	1.9	1.04374
7&320	15.7833	1.8	0	0.674539		8	9	1.9	0.925213
7&322	0.2	3.6	0	0.597538		10	10	1.9	0.698968
7&324	20.7	2.4	0	0.626371		5	7	1.9	1.2915
7&329	13.4833	1	0	0.910831		16	17	1.9	0
7&333	0.983333	0.2	0	0.722709		21	25	1.3	0
7&335	7.18333	4.2	0	0.634358		3	4	1.3	1.52606
8&11	0.416667		0	0.161979	26	3	3	0.4	0.308531
8&12	6.7		0	0.217057		3	4	0.9	0.333633
8&14	2.07	5.6	0	0.338805	9	4	4	0.5	0.45216
8&15	6.48333	1	0	0.3907	9.52	11	12	4.8	0.591581
8&16	16.8667	4.6	0	0.446748	19.33	4	3	4.8	0.45216
8&20	0.666667	3.8	0	0.275637	3	0	0	4.8	0
8&23	1		0	0.11315	5.05	5	5	2.8	0.591581
8&26	5.16667	0.2	0	0.0711479		8	9	0.2	0.591581
8&28	20.0333	0.6	0	0.188402	12.16	20	15	1.6	0.591581
8&29	0.65	3.6	0	0.251883		14	10	3.6	0.591581
8&31	9.5	2.2	0	0.345857	0.74	18	17	4.7	0.591581
8&32	4.38333	3.6	0	0.389399		1	2	2.8	0.104583
8&39	33.6333		0	0.159758	7.23	2	1	0.9	0.218828
8&42	2.6	3.2	0	0.102882	3	4	4	1.1	0.408907
8&47	3.75	1.6	0	0.334519	1	5	4	1.1	0.591581
8&48	7.6	7.2	0	0.410689		4	3	1.1	0.45216
8&49	3.98333	2.2	0	0.437379		4	5	1.1	0.45216
8&50	0.0833333	0.4	0	0.444366		8	7	2.7	0.934479
8&51	13.05		0	0.450461	16.94	5	5	2.7	0.591581
8&53	2.16667	2	0	0.482411		8	8	2.7	0.934479
8&55	0.466667	1	0	0.534788		2	1	2.7	0.218828
8&56	1.96667	8	0	0.573623		2	2	3.1	0.208084
8&57	7.78333	3.8	0	0.629888	25.5	3	1	3.1	0.333633
8&58	3.03333	6	0	0.674082		14	12	5.4	0.591581
8&60	1.38333	6.2	0	0.770524	6.1	5	5	5.4	0.591581
8&62	4.58333	5.2	0	0.900633	9	2	2	5.4	0.208084
8&64	10.3833	3.6	0	0.923346	9.1	6	3	5.4	0.591581
8&68	1.58333	0.2	0	0.688203	4	0	0	5.4	0
8&74	1.4	1.8	0	0.381339	0.1	10	10	1.7	0.591581
8&75	3.08333	7.8	0	0.426929		4	3	1.7	0.45216
8&79	5.6	2.4	0	0.23352	11.77	2	2	1.7	0.218828
8&81	24.25	1.6	0	0.205859	7.22	0	1	1.7	0
8&82	6.71667	2	0	0.268545	11.41	2	3	1.7	0.218828
8&84	0.983333	3.8	0	0.305112	5.05	9	9	2.5	0.869451
8&86	19	1.8	0	0.260849	1.37	10	10	2.5	0.591581
8&88	22.3333	0.8	0	0.364727	13.65	7	7	4.6	0.826971
8&90	23.7667	5.2	0	0.37258	2.98	12	11	1	0.591581
8&91	30.62	4	0	0.331165	9.68	4	4	1	0.45216
8&93	2.73333	3.8	0	0.466958	24	12	12	1	0.591581
8&94	1.35	1.6	0	0.469073	24	11	11	1	0.591581
8&95	11.5	5.4	0	0.508981	10.8	6	6	2.3	0.699918
8&97	12.4167	4	0	0.459324	5.01	17	14	4.4	0.591581
8&101	10.7	3.2	0	0.596022	24.58	7	7	4.4	0.591581
8&106	7.91667	1	0	0.493968	5.74	3	4	4.4	0.333633
8&109	18.0667	0.6	0	0.484617	6.34	1	1	0	0.107388
8&111	7.85	2.4	0	0.598498	11.1	2	2	0	0.218828
8&113	3.35	0.4	0	0.851585	1.53	1	4	0	0.107388
8&117	1.33333	1.2	0	0.728094	2.45	9	8	0	0.869451
8&122	13.93	9.8	0	0.853458		8	10	0	0.591581
8&127	1.71667	5.8	0	1.02633	26.34	14	11	0	0.591581
8&128	11.2167	1.6	0	0.975208	15	9	8	1.7	0.591581
8&131	10.35	3.8	0	1.00245	5.34	9	8	1.7	0.869451
8&133	6.86667	4.2	0	0.930373	19.84	2	2	1.7	0.218828
8&140	1.36667	6	0	0.813665	1	9	6	1.7	0.869451
8&162	2.4	2.2	0	0.966491	3.56	2	2	1.7	0.208084
8&163	0.533333	1	0	0.99518	36	0	0	1.7	0
8&164	0.583333	0.4	0	0.957931	0.07	4	5	1.7	0.45216
8&168	5.45	3	0	1.07541	26.56	4	6	1.7	0.408907
8&169	11.1	2.8	0	1.05835	5.2	6	7	1.7	0.699918
8&171	1.7	1.4	0	1.05549		2	2	1.7	0.208084
8&172	7.16667	3	0	0.985754	2.8	2	2	1.7	0.218828
8&185	3	0	0	0.304327	29.79	12	13	1.7	0.591581
8&203	12.2333	4	0	1.11146	16.01	4	4	1.7	0.45216
8&320	13.7833	3.2	0	0.630493	11.77	3	3	1.7	0.333633
8&322	2.2	5	0	0.544959	9.28	1	2	1.7	0.107388
8&324	18.7	3.8	0	0.573546		6	5	1.7	0.699918
8&329	11.4833	0.4	0	0.88543	23.77	5	5	1.7	0.591581
8&333	1.01667	1.2	0	0.688211		10	13	1.1	0.591581
8&335	5.18333	2.8	0	0.59351		8	8	1.1	0.934479
11&12	6.28333		1	0.0552191		6	7	1.3	0.642164
11&14	1.65333		0	0.177	17	7	7	0.1	0.760691
11&15	6.06667		0	0.228935	16.48	8	9	4.4	0.283049
11&16	16.45		0	0.284961	6.67	7	6	4.4	0.760691
11&20	1.08333		0	0.120559	29	3	3	4.4	0.308531
11&23	0.583333		0	0.0723967	20.95	2	2	2.4	0.283049
11&26	4.75		0	0.228607		5	6	0.2	0.283049
11&28	19.6167		0	0.350064	13.84	17	12	1.2	0.283049
11&29	1.06667		0	0.413614		11	7	3.2	0.283049
11&31	9.08333		0	0.507653	25.26	15	14	4.3	0.283049
11&32	4.8		0	0.551344		2	1	3.2	0.203948
11&39	33.2167		0	0.305974	18.77	5	4	1.3	0.527359
11&42	2.18333		0	0.155229	23	1	1	0.7	0.100376
11&47	4.16667		0	0.179938	25	2	1	0.7	0.283049
11&48	7.18333		0	0.26096		7	6	0.7	0.760691
11&49	3.56667		0	0.290998		7	8	0.7	0.760691
11&50	0.5		0	0.307963		11	10	3.1	1.24301
11&51	12.6333		0	0.326747	9.06	2	2	3.1	0.283049
11&53	1.75		0	0.38176		11	11	3.1	1.24301
11&55	0.05		0	0.460187		5	4	3.1	0.527359
11&56	2.38333		0	0.5132		1	1	3.5	0.100448
11&57	7.36667		0	0.582652	0.5	6	4	3.5	0.642164
11&58	2.61667		0	0.633103		17	15	5.8	0.283049
11&60	0.966667		0	0.746019	19.9	2	2	5.8	0.283049
11&62	5		0	0.887284	17	1	1	5.8	0.100448
11&64	9.96667		0	0.922126	16.9	3	0	5.8	0.283049
11&68	1.16667		0	0.672426	22	3	3	5.8	0.308531
11&74	1.81667		0	0.280292	25.9	13	13	2.1	0.283049
11&75	3.5		0	0.337675		7	6	2.1	0.760691
11&79	5.18333		0	0.171457	14.23	5	5	2.1	0.527359
11&81	23.8333		0	0.260582	18.78	3	2	2.1	0.308531
11&82	6.3		0	0.328099	14.59	5	6	2.1	0.527359
11&84	1.4		0	0.381731	20.95	12	12	2.9	1.17798
11&86	18.5833		0	0.372824	24.63	13	13	2.9	0.283049
11&88	21.9167		0	0.461518	12.35	10	10	5	1.1355
11&90	23.35		0	0.434693	23.02	15	14	1.4	0.283049
11&91	30.2033		0	0.371517	16.32	7	7	1.4	0.760691
11&93	3.15		0	0.466737	2	15	15	1.4	0.283049
11&94	1.76667		0	0.405231	2	14	14	1.4	0.283049
11&95	11.0833		0	0.489187	15.2	9	9	1.9	1.00845
11&97	12		0	0.472107	20.99	14	11	4	0.283049
11&101	10.2833		0	0.661343	1.42	4	4	4	0.283049
11&106	7.5		0	0.559407	20.26	6	7	4	0.642164
11&109	17.65		0	0.535251	19.66	4	4	0.4	0.415919
11&111	7.43333		0	0.584886	14.9	5	5	0.4	0.527359
11&113	2.93333		0	0.851302	24.47	4	7	0.4	0.415919
11&117	1.75		0	0.793855	23.55	12	11	0.4	1.17798
11&122	13.5133		0	0.878691		5	7	0.4	0.283049
11&127	1.3		0	1.03164	0.34	17	14	0.4	0.283049
11&128	10.8		0	0.978737	11	6	5	1.3	0.283049
11&131	9.93333		0	1.03681	20.66	12	11	1.3	1.17798
11&133	6.45		0	0.984763	6.16	5	5	1.3	0.527359
11&140	0.95		0	0.883968	25	12	9	1.3	1.17798
11&162	2.81667		0	1.03695	22.44	1	1	1.3	0.100448
11&163	0.95		0	1.06273	10	3	3	1.3	0.308531
11&164	0.166667		0	1.008	26.07	7	8	1.3	0.760691
11&168	5.03333		0	1.12541	0.56	1	3	1.3	0.100376
11&169	10.6833		0	1.10339	31.2	9	10	1.3	1.00845
11&171	1.28333		0	1.07727		1	1	1.3	0.100448
11&172	6.75		0	1.00143	23.2	5	5	1.3	0.527359
11&185	3.41667		0	0.248615	3.79	15	16	1.3	0.283049
11&203	11.8167		0	1.13798	9.99	7	7	1.3	0.760691
11&320	13.3667		0	0.538043	14.23	6	6	1.3	0.642164
11&322	2.61667		0	0.384653	16.72	4	5	1.3	0.415919
11&324	18.2833		0	0.414984		9	8	1.3	1.00845
11&329	11.0667		0	0.862732	2.23	2	2	1.3	0.283049
11&333	1.43333		0	0.636573		7	10	0.7	0.283049
11&335	4.76667		0	0.517871		11	11	0.7	1.24301
12&14	4.63		0	0.121794		1	0	1.4	0.118527
12&15	0.216667		0	0.173724		14	16	5.7	0.925213
12&16	10.1667		0	0.229758		1	1	5.7	0.118527
12&20	7.36667		1	0.0717421		3	4	5.7	0.333633
12&23	5.7		0	0.119312		8	9	3.7	0.925213
12&26	1.53333		0	0.282824		11	13	1.1	0.925213
12&28	13.3333		0	0.40489		23	19	2.5	0.925213
12&29	7.35		0	0.468448		17	14	4.5	0.925213
12&31	2.8		0	0.562502		21	21	5.6	0.925213
12&32	11.0833		0	0.606313		4	6	1.9	0.438216
12&39	26.9333		0	0.357576		1	3	0	0.114805
12&42	4.1		0	0.199452		7	8	2	0.74254
12&47	10.45		0	0.129061		8	8	2	0.925213
12&48	0.9		0	0.21157		1	1	2	0.118527
12&49	2.71667		0	0.242965		1	1	2	0.118527
12&50	6.78333		0	0.264824		5	3	1.8	0.600847
12&51	6.35		0	0.289518		8	9	1.8	0.925213
12&53	4.53333		0	0.353719		5	4	1.8	0.600847
12&55	6.23333		0	0.441067		1	3	1.8	0.114805
12&56	8.66667		0	0.498473		5	6	2.2	0.541716
12&57	1.08333		0	0.571612		0	3	2.2	0
12&58	3.66667		0	0.623583		11	8	4.5	0.925213
12&60	5.31667		0	0.740998		8	9	4.5	0.925213
12&62	11.2833		0	0.884889		5	6	4.5	0.541716
12&64	3.68333		0	0.923647		9	7	4.5	0.925213
12&68	5.11667		0	0.671333		3	4	4.5	0.333633
12&74	8.1		0	0.255978		7	6	0.8	0.925213
12&75	9.78333		0	0.316158		1	1	0.8	0.118527
12&79	1.1		0	0.176795		1	2	0.8	0.114805
12&81	17.55		0	0.294377		3	5	0.8	0.333633
12&82	0.0166667		0	0.359508		1	1	0.8	0.114805
12&84	7.68333		0	0.415783		6	5	1.6	0.535818
12&86	12.3		0	0.415988		7	6	1.6	0.925213
12&88	15.6333		0	0.499165		4	3	3.7	0.493338
12&90	17.0667		0	0.463273		9	7	0.1	0.925213
12&91	23.92		0	0.395725		1	0	0.1	0.118527
12&93	9.43333		0	0.474909		9	8	0.1	0.925213
12&94	8.05		0	0.391928		8	7	0.1	0.925213
12&95	4.8		0	0.489992		3	2	3.2	0.366285
12&97	5.71667		0	0.484478		20	18	5.3	0.925213
12&101	4		0	0.687046		10	11	5.3	0.925213
12&106	1.21667		0	0.58649		0	0	5.3	0
12&109	11.3667		0	0.558243		2	3	0.9	0.226245
12&111	1.15		0	0.585875		1	2	0.9	0.114805
12&113	3.35		0	0.853684		2	0	0.9	0.226245
12&117	8.03333		0	0.818448		6	4	0.9	0.535818
12&122	7.23		0	0.889457		11	14	0.9	0.925213
12&127	4.98333		0	1.0347		11	7	0.9	0.925213
12&128	4.51667		0	0.981502		12	12	2.6	0.925213
12&131	3.65		0	1.0496		6	4	2.6	0.535818
12&133	0.166667		0	1.00444		1	2	2.6	0.114805
12&140	5.33333		0	0.909373		6	2	2.6	0.535818
12&162	9.1		0	1.06159		5	6	2.6	0.541716
12&163	7.23333		0	1.08632		3	4	2.6	0.333633
12&164	6.11667		0	1.02614		1	1	2.6	0.118527
12&168	1.25		0	1.14297		7	10	2.6	0.74254
12&169	4.4		0	1.1194		3	3	2.6	0.366285
12&171	5		0	1.08564		5	6	2.6	0.541716
12&172	0.466667		0	1.00817		1	2	2.6	0.114805
12&185	9.7		0	0.247063		9	9	2.6	0.925213
12&203	5.53333		0	1.14766		1	0	2.6	0.118527
12&320	7.08333		0	0.510307		0	1	2.6	0
12&322	8.9		0	0.329686		2	2	2.6	0.226245
12&324	12		0	0.360575		3	1	2.6	0.366285
12&329	4.78333		0	0.857276		8	9	2.6	0.925213
12&333	7.71667		0	0.623104		13	17	2	0.925213
12&335	1.51667		0	0.497147		5	4	2	0.600847
14&15	4.41333	6.6	1	0.0519388	0.52	15	16	4.3	1.04374
14&16	14.7967	1	0	0.107964	10.33	0	1	4.3	0
14&20	2.73667	1.8	1	0.0793042	12	4	4	4.3	0.45216
14&23	1.07		0	0.23652	3.95	9	9	2.3	1.04374
14&26	3.09667	5.4	0	0.403732		12	13	0.3	1.04374
14&28	17.9633	6.2	0	0.526353	3.16	24	19	1.1	1.04374
14&29	2.72	2	0	0.589901		18	14	3.1	1.04374
14&31	7.43	7.8	0	0.683951	8.26	22	21	4.2	1.04374
14&32	6.45333	2	0	0.7279		5	6	3.3	0.556743
14&39	31.5633		0	0.475065	1.77	2	3	1.4	0.233332
14&42	0.53	2.4	0	0.310825	6	8	8	0.6	0.861067
14&47	5.82	4	1	0.0627789	8	9	8	0.6	1.04374
14&48	5.53	1.6	0	0.124713		0	1	0.6	0
14&49	1.91333	3.4	0	0.157803		0	1	0.6	0
14&50	2.15333	5.2	0	0.19591		4	3	3.2	0.48232
14&51	10.98		0	0.237243	7.94	9	9	3.2	1.04374
14&53	0.0966667	3.6	0	0.321378		4	4	3.2	0.48232
14&55	1.60333	6.6	0	0.425303		2	3	3.2	0.233332
14&56	4.03667	2.4	0	0.490295		6	6	3.6	0.660243
14&57	5.71333	1.8	0	0.569142	16.5	1	3	3.6	0.118527
14&58	0.963333	0.4	0	0.622983		10	8	5.9	1.04374
14&60	0.686667	0.6	0	0.747694	2.9	9	9	5.9	1.04374
14&62	6.65333	0.4	0	0.895015	0	6	6	5.9	0.660243
14&64	8.31333	2	0	0.941777	0.1	10	7	5.9	1.04374
14&68	0.486667	5.4	0	0.688063	5	4	4	5.9	0.45216
14&74	3.47	3.8	0	0.244765	8.9	6	6	2.2	1.04374
14&75	5.15333	2.2	0	0.304088		0	1	2.2	0
14&79	3.53	3.2	0	0.240913	2.77	2	2	2.2	0.233332
14&81	22.18	4	0	0.388594	1.78	4	5	2.2	0.45216
14&82	4.64667	3.6	0	0.447524	2.41	2	1	2.2	0.233332
14&84	3.05333	1.8	0	0.506333	3.95	5	5	3	0.417291
14&86	16.93	7.4	0	0.520855	7.63	6	6	3	1.04374
14&88	20.2633	4.8	0	0.593949	4.65	3	3	5.1	0.374811
14&90	21.6967	10.8	0	0.543406	6.02	8	7	1.5	1.04374
14&91	28.55	9.6	0	0.470501	0.68	0	0	1.5	0
14&93	4.80333	1.8	0	0.516841	15	8	8	1.5	1.04374
14&94	3.42	4	0	0.392843	15	7	7	1.5	1.04374
14&95	9.43	0.2	0	0.51634	1.8	2	2	1.8	0.247758
14&97	10.3467	1.6	0	0.53426	3.99	21	18	3.9	1.04374
14&101	8.63	2.4	0	0.757583	15.58	11	11	3.9	1.04374
14&106	5.84667	4.6	0	0.661242	3.26	1	0	3.9	0.118527
14&109	15.9967	5	0	0.626014	2.66	3	3	0.5	0.344772
14&111	5.78	3.2	0	0.609271	2.1	2	2	0.5	0.233332
14&113	1.28	5.2	0	0.874582	7.47	3	0	0.5	0.344772
14&117	3.40333	6.8	0	0.885208	6.55	5	4	0.5	0.417291
14&122	11.86	4.2	0	0.927562		12	14	0.5	1.04374
14&127	0.353333	0.2	0	1.05493	17.34	10	7	0.5	1.04374
14&128	9.14667	4	0	1.00165	6	13	12	1.2	1.04374
14&131	8.28	1.8	0	1.09031	3.66	5	4	1.2	0.417291
14&133	4.79667	1.4	0	1.05967	10.84	2	2	1.2	0.233332
14&140	0.703333	0.4	0	0.976838	8	5	2	1.2	0.417291
14&162	4.47	3.4	0	1.12638	5.44	6	6	1.2	0.660243
14&163	2.60333	4.6	0	1.14882	27	4	4	1.2	0.45216
14&164	1.48667	5.2	0	1.07806	9.07	0	1	1.2	0
14&168	3.38	2.6	0	1.19282	17.56	8	10	1.2	0.861067
14&169	9.03	2.8	0	1.16623	14.2	2	3	1.2	0.247758
14&171	0.37	4.2	0	1.11677		6	6	1.2	0.660243
14&172	5.09667	2.6	0	1.03653	6.2	2	2	1.2	0.233332
14&185	5.07	5.6	0	0.287269	20.79	8	9	1.2	1.04374
14&203	10.1633	9.6	0	1.18105	7.01	0	0	1.2	0
14&320	11.7133	2.4	0	0.469937	2.77	1	1	1.2	0.118527
14&322	4.27	0.6	0	0.209528	0.28	3	2	1.2	0.344772
14&324	16.63	1.8	0	0.242828		2	1	1.2	0.247758
14&329	9.41333	5.2	0	0.861058	14.77	9	9	1.2	1.04374
14&333	3.08667	4.4	0	0.613536		14	17	0.6	1.04374
14&335	3.11333	8.4	0	0.474792		4	4	0.6	0.48232
15&16	10.3833	5.6	1	0.056049	9.81	15	15	0	1.04374
15&20	7.15	4.8	0	0.125287	12.52	11	12	0	0.591581
15&23	5.48333		0	0.287475	4.47	6	7	2	0
15&26	1.31667	1.2	0	0.455324		3	3	4.6	0
15&28	13.55	0.4	0	0.578115	2.64	9	3	3.2	0
15&29	7.13333	4.6	0	0.641653		3	2	1.2	0
15&31	3.01667	1.2	0	0.735694	8.78	7	5	0.1	0
15&32	10.8667	4.6	0	0.779703		10	10	7.6	0.486997
15&39	27.15		0	0.525519	2.29	13	13	5.7	0.810409
15&42	3.88333	4.2	0	0.36005	6.52	7	8	3.7	0.182673
15&47	10.2333	2.6	1	0.086027	8.52	6	8	3.7	0
15&48	1.11667	8.2	0	0.108961		15	15	3.7	1.04374
15&49	2.5	3.2	0	0.138067		15	17	3.7	1.04374
15&50	6.56667	1.4	0	0.182892		19	19	7.5	1.52606
15&51	6.56667		0	0.230305	7.42	6	7	7.5	0
15&53	4.31667	3	0	0.319797		19	20	7.5	1.52606
15&55	6.01667	0	0	0.42792		13	13	7.5	0.810409
15&56	8.45	9	0	0.494825		9	10	7.9	0.383497
15&57	1.3	4.8	0	0.574852	15.98	14	13	7.9	0.925213
15&58	3.45	7	0	0.628809		25	24	10.2	0
15&60	5.1	7.2	0	0.755404	3.42	6	7	10.2	0
15&62	11.0667	6.2	0	0.903188	0.52	9	10	10.2	0.383497
15&64	3.9	4.6	0	0.953045	0.42	5	9	10.2	0
15&68	4.9	1.2	0	0.700446	5.52	11	12	10.2	0.591581
15&74	7.88333	2.8	0	0.256882	9.42	21	22	6.5	0
15&75	9.56667	8.8	0	0.31243		15	15	6.5	1.04374
15&79	0.883333	3.4	0	0.279453	2.25	13	14	6.5	0.810409
15&81	17.7667	2.6	0	0.432409	2.3	11	11	6.5	0.591581
15&82	0.233333	3	0	0.488833	1.89	13	15	6.5	0.810409
15&84	7.46667	4.8	0	0.547995	4.47	20	21	7.3	1.46103
15&86	12.5167	0.8	0	0.567152	8.15	21	22	7.3	0
15&88	15.85	1.8	0	0.636551	4.13	18	19	9.4	1.41855
15&90	17.2833	4.2	0	0.581248	6.54	23	23	5.8	0
15&91	24.1367	3	0	0.507188	0.16	15	16	5.8	1.04374
15&93	9.21667	4.8	0	0.541135	14.48	23	24	5.8	0
15&94	7.83333	2.6	0	0.403451	14.48	22	23	5.8	0
15&95	5.01667	6.4	0	0.534626	1.28	17	18	2.5	1.2915
15&97	5.93333	5	0	0.561275	4.51	6	2	0.4	0
15&101	4.21667	4.2	0	0.79061	15.06	4	5	0.4	0
15&106	1.43333	2	0	0.696357	3.78	14	16	0.4	0.925213
15&109	11.5833	1.6	0	0.658803	3.18	12	13	4.8	0.698968
15&111	1.36667	3.4	0	0.625163	1.58	13	14	4.8	0.810409
15&113	3.13333	1.4	0	0.887348	7.99	12	16	4.8	0.698968
15&117	7.81667	0.2	0	0.916238	7.07	20	20	4.8	1.46103
15&122	7.44667	10.8	0	0.947077		3	2	4.8	0
15&127	4.76667	6.8	0	1.06658	16.82	25	23	4.8	0
15&128	4.73333	2.6	0	1.01348	5.48	2	4	3.1	0
15&131	3.86667	4.8	0	1.11024	4.18	20	20	3.1	1.46103
15&133	0.383333	5.2	0	1.08555	10.32	13	14	3.1	0.810409
15&140	5.11667	7	0	1.00782	8.52	20	18	3.1	1.46103
15&162	8.88333	3.2	0	1.1559	5.96	9	10	3.1	0.383497
15&163	7.01667	2	0	1.17736	26.48	11	12	3.1	0.591581
15&164	5.9	1.4	0	1.10256	9.59	15	17	3.1	1.04374
15&168	1.03333	4	0	1.21617	17.04	7	6	3.1	0.182673
15&169	4.61667	3.8	0	1.18842	14.72	17	19	3.1	1.2915
15&171	4.78333	2.4	0	1.1327		9	10	3.1	0.383497
15&172	0.683333	4	0	1.05161	6.72	13	14	3.1	0.810409
15&185	9.48333	1	0	0.31646	20.27	23	25	3.1	0
15&203	5.75	3	0	1.19771	6.49	15	16	3.1	1.04374
15&320	7.3	4.2	0	0.460379	2.25	14	15	3.1	0.925213
15&322	8.68333	6	0	0.158755	0.24	12	14	3.1	0.698968
15&324	12.2167	4.8	0	0.193713		17	17	3.1	1.2915
15&329	5	1.4	0	0.866757	14.25	6	7	3.1	0
15&333	7.5	2.2	0	0.615637		1	1	3.7	0
15&335	1.3	1.8	0	0.473402		19	20	3.7	1.52606
16&20	17.5333	0.8	0	0.179187	22.33	4	3	0	0.45216
16&23	15.8667		0	0.343101	14.28	9	8	2	1.04374
16&26	11.7	4.4	0	0.511263		12	12	4.6	1.04374
16&28	3.16667	5.2	0	0.63413	7.17	24	18	3.2	1.04374
16&29	17.5167	1	0	0.697662		18	13	1.2	1.04374
16&31	7.36667	6.8	0	0.791698	18.59	22	20	0.1	1.04374
16&32	21.25	1	0	0.835731		5	5	7.6	0.556743
16&39	16.7667		0	0.5807	12.1	2	2	5.7	0.233332
16&42	14.2667	1.4	0	0.414484	16.33	8	7	3.7	0.861067
16&47	20.6167	3	0	0.132198	18.33	9	7	3.7	1.04374
16&48	9.26667	2.6	0	0.120288		0	0	3.7	0
16&49	12.8833	2.4	0	0.139484		0	2	3.7	0
16&50	16.95	4.2	0	0.187201		4	4	7.5	0.48232
16&51	3.81667		0	0.238087	2.39	9	8	7.5	1.04374
16&53	14.7	2.6	0	0.329761		4	5	7.5	0.48232
16&55	16.4	5.6	0	0.439989		2	2	7.5	0.233332
16&56	18.8333	3.4	0	0.507974		6	5	7.9	0.660243
16&57	9.08333	0.8	0	0.588424	6.17	1	2	7.9	0.118527
16&58	13.8333	1.4	0	0.642077		10	9	10.2	1.04374
16&60	15.4833	1.6	0	0.769873	13.23	9	8	10.2	1.04374
16&62	21.45	0.6	0	0.917526	10.33	6	5	10.2	0.660243
16&64	6.48333	1	0	0.970438	10.23	10	6	10.2	1.04374
16&68	15.2833	4.4	0	0.720007	15.33	4	3	10.2	0.45216
16&74	18.2667	2.8	0	0.282389	19.23	6	7	6.5	1.04374
16&75	19.95	3.2	0	0.332635		0	0	6.5	0
16&79	11.2667	2.2	0	0.326481	7.56	2	1	6.5	0.233332
16&81	7.38333	3	0	0.482552	12.11	4	4	6.5	0.45216
16&82	10.15	2.6	0	0.536707	7.92	2	0	6.5	0.233332
16&84	17.85	0.8	0	0.595987	14.28	5	6	7.3	0.417291
16&86	2.13333	6.4	0	0.619023	17.96	6	7	7.3	1.04374
16&88	5.46667	3.8	0	0.685152	5.68	3	4	9.4	0.374811
16&90	6.9	9.8	0	0.625789	16.35	8	8	5.8	1.04374
16&91	13.7533	8.6	0	0.551001	9.65	0	1	5.8	0
16&93	19.6	0.8	0	0.573414	4.67	8	9	5.8	1.04374
16&94	18.2167	3	0	0.423999	4.67	7	8	5.8	1.04374
16&95	5.36667	0.8	0	0.561183	8.53	2	3	2.5	0.247758
16&97	4.45	0.6	0	0.595991	14.32	21	17	0.4	1.04374
16&101	6.16667	1.4	0	0.830107	5.25	11	10	0.4	1.04374
16&106	8.95	3.6	0	0.738061	13.59	1	1	0.4	0.118527
16&109	1.2	4	0	0.698466	12.99	3	2	4.8	0.344772
16&111	9.01667	2.2	0	0.648703	8.23	2	1	4.8	0.233332
16&113	13.5167	4.2	0	0.906496	17.8	3	1	4.8	0.344772
16&117	18.2	5.8	0	0.953538	16.88	5	5	4.8	0.417291
16&122	2.93667	5.2	0	0.972918		12	13	4.8	1.04374
16&127	15.15	1.2	0	1.08406	7.01	10	8	4.8	1.04374
16&128	5.65	3	0	1.03128	4.33	13	11	3.1	1.04374
16&131	6.51667	0.8	0	1.13614	13.99	5	5	3.1	0.417291
16&133	10	0.4	0	1.11748	0.51	2	1	3.1	0.233332
16&140	15.5	1.4	0	1.04491	18.33	5	3	3.1	0.417291
16&162	19.2667	2.4	0	1.19131	15.77	6	5	3.1	0.660243
16&163	17.4	3.6	0	1.21179	16.67	4	3	3.1	0.45216
16&164	16.2833	4.2	0	1.13308	19.4	0	2	3.1	0
16&168	11.4167	1.6	0	1.24534	7.23	8	9	3.1	0.861067
16&169	5.76667	1.8	0	1.21647	24.53	2	4	3.1	0.247758
16&171	15.1667	3.2	0	1.15446		6	5	3.1	0.660243
16&172	9.7	1.6	0	1.07267	16.53	2	1	3.1	0.233332
16&185	19.8667	4.6	0	0.355497	10.46	8	10	3.1	1.04374
16&203	4.63333	8.6	0	1.22009	3.32	0	1	3.1	0
16&320	3.08333	1.4	0	0.458888	7.56	1	0	3.1	0.118527
16&322	19.0667	0.4	1	0.106184	10.05	3	1	3.1	0.344772
16&324	1.83333	0.8	0	0.144195		2	2	3.1	0.247758
16&329	5.38333	4.2	0	0.878638	4.44	9	8	3.1	1.04374
16&333	17.8833	3.4	0	0.625104		14	16	3.7	1.04374
16&335	11.6833	7.4	0	0.480607		4	5	3.7	0.48232
20&23	1.66667		0	0.166529	8.05	5	5	2	0.591581
20&26	5.83333	3.6	0	0.336115		8	9	4.6	0.591581
20&28	20.7	4.4	0	0.45979	15.16	20	15	3.2	0.591581
20&29	0.0166667	0.2	0	0.523029		14	10	1.2	0.591581
20&31	10.1667	6	0	0.616775	3.74	18	17	0.1	0.591581
20&32	3.71667	0.2	0	0.661311		1	2	7.6	0.104583
20&39	34.3		0	0.402035	10.23	2	1	5.7	0.218828
20&42	3.26667	0.6	0	0.235305	6	4	4	3.7	0.408907
20&47	3.08333	2.2	1	0.0595483	4	5	4	3.7	0.591581
20&48	8.26667	3.4	0	0.140666		4	3	3.7	0.45216
20&49	4.65	1.6	0	0.171502		4	5	3.7	0.45216
20&50	0.583333	3.4	0	0.19351		8	7	7.5	0.934479
20&51	13.7167		0	0.220856	19.94	5	5	7.5	0.591581
20&53	2.83333	1.8	0	0.291207		8	8	7.5	0.934479
20&55	1.13333	4.8	0	0.385511		2	1	7.5	0.218828
20&56	1.3	4.2	0	0.44654		2	2	7.9	0.208084
20&57	8.45	0	0	0.522671	28.5	3	1	7.9	0.333633
20&58	3.7	2.2	0	0.575763		14	12	10.2	0.591581
20&60	2.05	2.4	0	0.697089	9.1	5	5	10.2	0.591581
20&62	3.91667	1.4	0	0.843063	12	2	2	10.2	0.208084
20&64	11.05	0.2	0	0.885985	12.1	6	3	10.2	0.591581
20&68	2.25	3.6	0	0.632215	7	0	0	10.2	0
20&74	0.733333	2	0	0.19918	3.1	10	10	6.5	0.591581
20&75	2.41667	4	0	0.260426		4	3	6.5	0.45216
20&79	6.26667	1.4	0	0.163624	14.77	2	2	6.5	0.218828
20&81	24.9167	2.2	0	0.309305	10.22	0	1	6.5	0
20&82	7.38333	1.8	0	0.368435	14.41	2	3	6.5	0.218828
20&84	0.316667	0	0	0.427151	8.05	9	9	7.3	0.869451
20&86	19.6667	5.6	0	0.442296	4.37	10	10	7.3	0.591581
20&88	23	3	0	0.514655	16.65	7	7	9.4	0.826971
20&90	24.4333	9	0	0.465405	5.98	12	11	5.8	0.591581
20&91	31.2867	7.8	0	0.393207	12.68	4	4	5.8	0.45216
20&93	2.06667	0	0	0.44926	27	12	12	5.8	0.591581
20&94	0.683333	2.2	0	0.343042	27	11	11	5.8	0.591581
20&95	12.1667	1.6	0	0.455137	13.8	6	6	2.5	0.699918
20&97	13.0833	0.2	0	0.463974	8.01	17	14	0.4	0.591581
20&101	11.3667	0.6	0	0.68194	27.58	7	7	0.4	0.591581
20&106	8.58333	2.8	0	0.584472	8.74	3	4	0.4	0.333633
20&109	18.7333	3.2	0	0.550763	9.34	1	1	4.8	0.107388
20&111	8.51667	1.4	0	0.549942	14.1	2	2	4.8	0.218828
20&113	4.01667	3.4	0	0.817329	4.53	1	4	4.8	0.107388
20&117	0.666667	5	0	0.81073	5.45	9	8	4.8	0.869451
20&122	14.5967	6	0	0.862914		8	10	4.8	0.591581
20&127	2.38333	2	0	0.998348	29.34	14	11	4.8	0.591581
20&128	11.8833	2.2	0	0.945015	18	9	8	3.1	0.591581
20&131	11.0167	0	0	1.02489	8.34	9	8	3.1	0.869451
20&133	7.53333	0.4	0	0.988905	22.84	2	2	3.1	0.218828
20&140	2.03333	2.2	0	0.902287	4	9	6	3.1	0.869451
20&162	1.73333	1.6	0	1.05273	6.56	2	2	3.1	0.208084
20&163	0.133333	2.8	0	1.07585	39	0	0	3.1	0
20&164	1.25	3.4	0	1.00845	2.93	4	5	3.1	0.45216
20&168	6.11667	0.8	0	1.12407	29.56	4	6	3.1	0.408907
20&169	11.7667	1	0	1.09855	2.2	6	7	3.1	0.699918
20&171	2.36667	2.4	0	1.05536		2	2	3.1	0.208084
20&172	7.83333	0.8	0	0.976202	5.8	2	2	3.1	0.218828
20&185	2.33333	3.8	0	0.217627	32.79	12	13	3.1	0.591581
20&203	12.9	7.8	0	1.11875	19.01	4	4	3.1	0.45216
20&320	14.45	0.6	0	0.446699	14.77	3	3	3.1	0.333633
20&322	1.53333	1.2	0	0.27068	12.28	1	2	3.1	0.107388
20&324	19.3667	0	0	0.297977		6	5	3.1	0.699918
20&329	12.15	3.4	0	0.812308	26.77	5	5	3.1	0.591581
20&333	0.35	2.6	0	0.571318		10	13	3.7	0.591581
20&335	5.85	6.6	0	0.439511		8	8	3.7	0.934479
23&26	4.16667		0	0.169633		3	4	2.6	0
23&28	19.0333		0	0.293364	7.11	15	10	1.2	0
23&29	1.65		0	0.356528		9	5	0.8	0
23&31	8.5		0	0.450246	4.31	13	12	1.9	0
23&32	5.38333		0	0.494804		4	3	5.6	0.486997
23&39	32.6333		0	0.23887	2.18	7	6	3.7	0.810409
23&42	1.6		1	0.0828386	2.05	1	1	1.7	0.182673
23&47	4.75		0	0.224043	4.05	0	1	1.7	0
23&48	6.6		0	0.298169		9	8	1.7	1.04374
23&49	2.98333		0	0.324367		9	10	1.7	1.04374
23&50	1.08333		0	0.331533		13	12	5.5	1.52606
23&51	12.05		0	0.339704	11.89	0	0	5.5	0
23&53	1.16667		0	0.378779		13	13	5.5	1.52606
23&55	0.533333		0	0.442641		7	6	5.5	0.810409
23&56	2.96667		0	0.488858		3	3	5.9	0.383497
23&57	6.78333		0	0.552659	20.45	8	6	5.9	0.925213
23&58	2.03333		0	0.600691		19	17	8.2	0
23&60	0.383333		0	0.707388	1.05	0	0	8.2	0
23&62	5.58333		0	0.84496	3.95	3	3	8.2	0.383497
23&64	9.38333		0	0.875508	4.05	1	2	8.2	0
23&68	0.583333		0	0.629934	1.05	5	5	8.2	0.591581
23&74	2.4		0	0.276231	4.95	15	15	4.5	0
23&75	4.08333		0	0.326966		9	8	4.5	1.04374
23&79	4.6		1	0.138678	6.72	7	7	4.5	0.810409
23&81	23.25		0	0.191552	2.17	5	4	4.5	0.591581
23&82	5.71667		0	0.259845	6.36	7	8	4.5	0.810409
23&84	1.98333		0	0.31167	0	14	14	5.3	1.46103
23&86	18		0	0.300436	3.68	15	15	5.3	0
23&88	21.3333		0	0.389857	8.6	12	12	7.4	1.41855
23&90	22.7667		0	0.367462	2.07	17	16	3.8	0
23&91	29.62		0	0.307955	4.63	9	9	3.8	1.04374
23&93	3.73333		0	0.416593	18.95	17	17	3.8	0
23&94	2.35		0	0.381314	18.95	16	16	3.8	0
23&95	10.5		0	0.446574	5.75	11	11	0.5	1.2915
23&97	11.4167		0	0.41774	0.04	12	9	1.6	0
23&101	9.7		0	0.595044	19.53	2	2	1.6	0
23&106	6.91667		0	0.492553	0.69	8	9	1.6	0.925213
23&109	17.0667		0	0.471308	1.29	6	6	2.8	0.698968
23&111	6.85		0	0.540899	6.05	7	7	2.8	0.810409
23&113	2.35		0	0.804084	3.52	6	9	2.8	0.698968
23&117	2.33333		0	0.727957	2.6	14	13	2.8	1.46103
23&122	12.93		0	0.823311		3	5	2.8	0
23&127	0.716667		0	0.983104	21.29	19	16	2.8	0
23&128	10.2167		0	0.930655	9.95	4	3	1.1	0
23&131	9.35		0	0.979253	0.29	14	13	1.1	1.46103
23&133	5.86667		0	0.921884	14.79	7	7	1.1	0.810409
23&140	0.366667		0	0.817407	4.05	14	11	1.1	1.46103
23&162	3.4		0	0.970663	1.49	3	3	1.1	0.383497
23&163	1.53333		0	0.99708	30.95	5	5	1.1	0.591581
23&164	0.416667		0	0.946223	5.12	9	10	1.1	1.04374
23&168	4.45		0	1.06389	21.51	1	1	1.1	0.182673
23&169	10.1		0	1.04309	10.25	11	12	1.1	1.2915
23&171	0.7		0	1.02352		3	3	1.1	0.383497
23&172	6.16667		0	0.949392	2.25	7	7	1.1	0.810409
23&185	4		0	0.216646	24.74	17	18	1.1	0
23&203	11.2333		0	1.08293	10.96	9	9	1.1	1.04374
23&320	12.7833		0	0.53125	6.72	8	8	1.1	0.925213
23&322	3.2		0	0.437209	4.23	6	7	1.1	0.698968
23&324	17.7		0	0.463868		11	10	1.1	1.2915
23&329	10.4833		0	0.823926	18.72	0	0	1.1	0
23&333	2.01667		0	0.609014		5	8	1.7	0
23&335	4.18333		0	0.50143		13	13	1.7	1.52606
26&28	14.8667	0.8	0	0.123756		12	6	1.4	0
26&29	5.81667	3.4	0	0.186915		6	1	3.4	0
26&31	4.33333	2.4	0	0.280743		10	8	4.5	0
26&32	9.55	3.4	0	0.325199		7	7	3	0.486997
26&39	28.4667		1	0.0911265		10	10	1.1	0.810409
26&42	2.56667	3	1	0.122899		4	5	0.9	0.182673
26&47	8.91667	1.4	0	0.393571		3	5	0.9	0
26&48	2.43333	7	0	0.465859		12	12	0.9	1.04374
26&49	1.18333	2	0	0.490346		12	14	0.9	1.04374
26&50	5.25	0.2	0	0.492214		16	16	2.9	1.52606
26&51	7.88333		0	0.492292		3	4	2.9	0
26&53	3	1.8	0	0.51316		16	17	2.9	1.52606
26&55	4.7	1.2	0	0.552642		10	10	2.9	0.810409
26&56	7.13333	7.8	0	0.584227		6	7	3.3	0.383497
26&57	2.61667	3.6	0	0.633385		11	10	3.3	0.925213
26&58	2.13333	5.8	0	0.673945		22	21	5.6	0
26&60	3.78333	6	0	0.761577		3	4	5.6	0
26&62	9.75	5	0	0.885279		6	7	5.6	0.383497
26&64	5.21667	3.4	0	0.902565		2	6	5.6	0
26&68	3.58333	0	0	0.676731		8	9	5.6	0.591581
26&74	6.56667	1.6	0	0.415736		18	19	1.9	0
26&75	8.25	7.6	0	0.45456		12	12	1.9	1.04374
26&79	0.433333	2.2	0	0.264522		10	11	1.9	0.810409
26&81	19.0833	1.4	0	0.188534		8	8	1.9	0.591581
26&82	1.55	1.8	0	0.240138		10	12	1.9	0.810409
26&84	6.15	3.6	0	0.264984		17	18	2.7	1.46103
26&86	13.8333	2	0	0.205292		18	19	2.7	0
26&88	17.1667	0.6	0	0.312094		15	16	4.8	1.41855
26&90	18.6	5.4	0	0.335737		20	20	1.2	0
26&91	25.4533	4.2	0	0.307076		12	13	1.2	1.04374
26&93	7.9	3.6	0	0.454391		20	21	1.2	0
26&94	6.51667	1.4	0	0.484261		19	20	1.2	0
26&95	6.33333	5.2	0	0.503564		14	15	2.1	1.2915
26&97	7.25	3.8	0	0.441264		9	5	4.2	0
26&101	5.53333	3	0	0.551562		1	2	4.2	0
26&106	2.75	0.8	0	0.45149		11	13	4.2	0.925213
26&109	12.9	0.4	0	0.448856		9	10	0.2	0.698968
26&111	2.68333	2.2	0	0.587895		10	11	0.2	0.810409
26&113	1.81667	0.2	0	0.831133		9	13	0.2	0.698968
26&117	6.5	1.4	0	0.681739		17	17	0.2	1.46103
26&122	8.76333	9.6	0	0.822239		0	1	0.2	0
26&127	3.45	5.6	0	1.00193		22	20	0.2	0
26&128	6.05	1.4	0	0.951959		1	1	1.5	0
26&131	5.18333	3.6	0	0.966277		17	17	1.5	1.46103
26&133	1.7	4	0	0.886763		10	11	1.5	0.810409
26&140	3.8	5.8	0	0.764774		17	15	1.5	1.46103
26&162	7.56667	2	0	0.916549		6	7	1.5	0.383497
26&163	5.7	0.8	0	0.946166		8	9	1.5	0.591581
26&164	4.58333	0.2	0	0.915821		12	14	1.5	1.04374
26&168	0.283333	2.8	0	1.03263		4	3	1.5	0.182673
26&169	5.93333	2.6	0	1.0176		14	16	1.5	1.2915
26&171	3.46667	1.2	0	1.02406		6	7	1.5	0.383497
26&172	2	2.8	0	0.957337		10	11	1.5	0.810409
26&185	8.16667	0.2	0	0.325234		20	22	1.5	0
26&203	7.06667	4.2	0	1.07776		12	13	1.5	1.04374
26&320	8.61667	3	0	0.654299		11	12	1.5	0.925213
26&322	7.36667	4.8	0	0.606771		9	11	1.5	0.698968
26&324	13.5333	3.6	0	0.633417		14	14	1.5	1.2915
26&329	6.31667	0.2	0	0.874295		3	4	1.5	0
26&333	6.18333	1	0	0.692557		2	4	0.9	0
26&335	0.0166667	3	0	0.610421		16	17	0.9	1.52606
28&29	20.6833	4.2	1	0.0635583		6	5	2	0
28&31	10.5333	1.6	0	0.157613	11.42	2	2	3.1	0
28&32	24.4167	4.2	0	0.201672		19	13	4.4	0.486997
28&39	13.6		1	0.0974278	4.93	22	16	2.5	0.810409
28&42	17.4333	3.8	0	0.24037	9.16	16	11	0.5	0.182673
28&47	23.7833	2.2	0	0.517327	11.16	15	11	0.5	0
28&48	12.4333	7.8	0	0.589173		24	18	0.5	1.04374
28&49	16.05	2.8	0	0.613097		24	20	0.5	1.04374
28&50	20.1167	1	0	0.613133		28	22	4.3	1.52606
28&51	6.98333		0	0.610227	4.78	15	10	4.3	0
28&53	17.8667	2.6	0	0.623502		28	23	4.3	1.52606
28&55	19.5667	0.4	0	0.65111		22	16	4.3	0.810409
28&56	22	8.6	0	0.674578		18	13	4.7	0.383497
28&57	12.25	4.4	0	0.714563	13.34	23	16	4.7	0.925213
28&58	17	6.6	0	0.749825		34	27	7	0
28&60	18.65	6.8	0	0.823874	6.06	15	10	7	0
28&62	24.6167	5.8	0	0.936076	3.16	18	13	7	0.383497
28&64	9.65	4.2	0	0.944241	3.06	14	12	7	0
28&68	18.45	0.8	0	0.736775	8.16	20	15	7	0.591581
28&74	21.4333	2.4	0	0.529866	12.06	30	25	3.3	0
28&75	23.1167	8.4	0	0.563254		24	18	3.3	1.04374
28&79	14.4333	3	0	0.379555	0.39	22	17	3.3	0.810409
28&81	4.21667	2.2	0	0.268506	4.94	20	14	3.3	0.591581
28&82	13.3167	2.6	0	0.297108	0.75	22	18	3.3	0.810409
28&84	21.0167	4.4	0	0.297615	7.11	29	24	4.1	1.46103
28&86	1.03333	1.2	0	0.211218	10.79	30	25	4.1	0
28&88	2.3	1.4	0	0.309558	1.49	27	22	6.2	1.41855
28&90	3.73333	4.6	0	0.367275	9.18	32	26	2.6	0
28&91	10.5867	3.4	0	0.363442	2.48	24	19	2.6	1.04374
28&93	22.7667	4.4	0	0.519077	11.84	32	27	2.6	0
28&94	21.3833	2.2	0	0.581336	11.84	31	26	2.6	0
28&95	8.53333	6	0	0.576351	1.36	26	21	0.7	1.2915
28&97	7.61667	4.6	0	0.498412	7.15	3	1	2.8	0
28&101	9.33333	3.8	0	0.55467	12.42	13	8	2.8	0
28&106	12.1167	1.6	0	0.463411	6.42	23	19	2.8	0.925213
28&109	1.96667	1.2	0	0.47494	5.82	21	16	1.6	0.698968
28&111	12.1833	3	0	0.651178	1.06	22	17	1.6	0.810409
28&113	16.6833	1	0	0.874338	10.63	21	19	1.6	0.698968
28&117	21.3667	0.6	0	0.676647	9.71	29	23	1.6	1.46103
28&122	6.10333	10.4	0	0.846354		12	5	1.6	0
28&127	18.3167	6.4	0	1.03619	14.18	34	26	1.6	0
28&128	8.81667	2.2	0	0.988794	2.84	11	7	0.1	0
28&131	9.68333	4.4	0	0.978647	6.82	29	23	0.1	1.46103
28&133	13.1667	4.8	0	0.884278	7.68	22	17	0.1	0.810409
28&140	18.6667	6.6	0	0.751811	11.16	29	21	0.1	1.46103
28&162	22.4333	2.8	0	0.89865	8.6	18	13	0.1	0.383497
28&163	20.5667	1.6	0	0.930199	23.84	20	15	0.1	0.591581
28&164	19.45	1	0	0.91628	12.23	24	20	0.1	1.04374
28&168	14.5833	3.6	0	1.03023	14.4	16	9	0.1	0.182673
28&169	8.93333	3.4	0	1.01979	17.36	26	22	0.1	1.2915
28&171	18.3333	2	0	1.04515		18	13	0.1	0.383497
28&172	12.8667	3.6	0	0.984836	9.36	22	17	0.1	0.810409
28&185	23.0333	0.6	0	0.431572	17.63	32	28	0.1	0
28&203	7.8	3.4	0	1.0939	3.85	24	19	0.1	1.04374
28&320	6.25	3.8	0	0.757219	0.39	23	18	0.1	0.925213
28&322	22.2333	5.6	0	0.730397	2.88	21	17	0.1	0.698968
28&324	1.33333	4.4	0	0.757172		26	20	0.1	1.2915
28&329	8.55	1	0	0.931788	11.61	15	10	0.1	0
28&333	21.05	1.8	0	0.773839		10	2	0.5	0
28&335	14.85	2.2	0	0.707094		28	23	0.5	1.52606
29&31	10.15	5.8	1	0.0940553		4	7	1.1	0
29&32	3.73333	0	0	0.138284		13	8	6.4	0.486997
29&39	34.2833		0	0.143828		16	11	4.5	0.810409
29&42	3.25	0.4	0	0.300629		10	6	2.5	0.182673
29&47	3.1	2	0	0.580343		9	6	2.5	0
29&48	8.25	3.6	0	0.651433		18	13	2.5	1.04374
29&49	4.63333	1.4	0	0.674836		18	15	2.5	1.04374
29&50	0.566667	3.2	0	0.673583		22	17	6.3	1.52606
29&51	13.7		0	0.668919		9	5	6.3	0
29&53	2.81667	1.6	0	0.678174		22	18	6.3	1.52606
29&55	1.11667	4.6	0	0.699812		16	11	6.3	0.810409
29&56	1.31667	4.4	0	0.719213		12	8	6.7	0.383497
29&57	8.43333	0.2	0	0.754485		17	11	6.7	0.925213
29&58	3.68333	2.4	0	0.786918		28	22	9	0
29&60	2.03333	2.6	0	0.853765		9	5	9	0
29&62	3.93333	1.6	0	0.959511		12	8	9	0.383497
29&64	11.0333	0	0	0.963027		8	7	9	0
29&68	2.23333	3.4	0	0.766217		14	10	9	0.591581
29&74	0.75	1.8	0	0.58679		24	20	5.3	0
29&75	2.43333	4.2	0	0.617371		18	13	5.3	1.04374
29&79	6.25	1.2	0	0.43766		16	12	5.3	0.810409
29&81	24.9	2	0	0.315574		14	9	5.3	0.591581
29&82	7.36667	1.6	0	0.334096		16	13	5.3	0.810409
29&84	0.333333	0.2	0	0.324223		23	19	6.1	1.46103
29&86	19.65	5.4	0	0.232873		24	20	6.1	0
29&88	22.9833	2.8	0	0.318646		21	17	8.2	1.41855
29&90	24.4167	8.8	0	0.390071		26	21	4.6	0
29&91	31.27	7.6	0	0.397521		18	14	4.6	1.04374
29&93	2.08333	0.2	0	0.553276		26	22	4.6	0
29&94	0.7	2	0	0.629818		25	21	4.6	0
29&95	12.15	1.8	0	0.61353		20	16	1.3	1.2915
29&97	13.0667	0.4	0	0.529478		3	4	0.8	0
29&101	11.35	0.4	0	0.558248		7	3	0.8	0
29&106	8.56667	2.6	0	0.473548		17	14	0.8	0.925213
29&109	18.7167	3	0	0.491773		15	11	3.6	0.698968
29&111	8.5	1.2	0	0.683008		16	12	3.6	0.810409
29&113	4	3.2	0	0.894348		15	14	3.6	0.698968
29&117	0.683333	4.8	0	0.67406		23	18	3.6	1.46103
29&122	14.58	6.2	0	0.856948		6	0	3.6	0
29&127	2.36667	2.2	0	1.0507		28	21	3.6	0
29&128	11.8667	2	0	1.00487		5	2	1.9	0
29&131	11	0.2	0	0.98232		23	18	1.9	1.46103
29&133	7.51667	0.6	0	0.880972		16	12	1.9	0.810409
29&140	2.01667	2.4	0	0.744259		23	16	1.9	1.46103
29&162	1.75	1.4	0	0.887255		12	8	1.9	0.383497
29&163	0.116667	2.6	0	0.919588		14	10	1.9	0.591581
29&164	1.23333	3.2	0	0.914254		18	15	1.9	1.04374
29&168	6.1	0.6	0	1.02601		10	4	1.9	0.182673
29&169	11.75	0.8	0	1.018		20	17	1.9	1.2915
29&171	2.35	2.2	0	1.05289		12	8	1.9	0.383497
29&172	7.81667	0.6	0	0.99619		16	12	1.9	0.810409
29&185	2.35	3.6	0	0.485478		26	23	1.9	0
29&203	12.8833	7.6	0	1.09886		18	14	1.9	1.04374
29&320	14.4333	0.4	0	0.807646		17	13	1.9	0.925213
29&322	1.55	1.4	0	0.793685		15	12	1.9	0.698968
29&324	19.35	0.2	0	0.820167		20	15	1.9	1.2915
29&329	12.1333	3.2	0	0.958616		9	5	1.9	0
29&333	0.366667	2.4	0	0.813429		4	3	2.5	0
29&335	5.83333	6.4	0	0.754621		22	18	2.5	1.52606
31&32	13.8833	5.8	1	0.0452202		17	15	7.5	0.486997
31&39	24.1333		0	0.228393	6.49	20	18	5.6	0.810409
31&42	6.9	5.4	0	0.39184	2.26	14	13	3.6	0.182673
31&47	13.25	3.8	0	0.673841	0.26	13	13	3.6	0
31&48	1.9	9.4	0	0.74406		22	20	3.6	1.04374
31&49	5.51667	4.4	0	0.766853		22	22	3.6	1.04374
31&50	9.58333	2.6	0	0.764105		26	24	7.4	1.52606
31&51	3.55		0	0.757392	16.2	13	12	7.4	0
31&53	7.33333	4.2	0	0.761853		26	25	7.4	1.52606
31&55	9.03333	1.2	0	0.776144		20	18	7.4	0.810409
31&56	11.4667	10.2	0	0.790379		16	15	7.8	0.383497
31&57	1.71667	6	0	0.819442	24.76	21	18	7.8	0.925213
31&58	6.46667	8.2	0	0.847999		32	29	10.1	0
31&60	8.11667	8.4	0	0.904854	5.36	13	12	10.1	0
31&62	14.0833	7.4	0	1.0011	8.26	16	15	10.1	0.383497
31&64	0.883333	5.8	0	0.998132	8.36	12	14	10.1	0
31&68	7.91667	2.4	0	0.817392	3.26	18	17	10.1	0.591581
31&74	10.9	4	0	0.673412	0.64	28	27	6.4	0
31&75	12.5833	10	0	0.700612		22	20	6.4	1.04374
31&79	3.9	4.6	0	0.526138	11.03	20	19	6.4	0.810409
31&81	14.75	3.8	0	0.394092	6.48	18	16	6.4	0.591581
31&82	2.78333	4.2	0	0.401589	10.67	20	20	6.4	0.810409
31&84	10.4833	6	0	0.380445	4.31	27	26	7.2	1.46103
31&86	9.5	0.4	0	0.288985	0.63	28	27	7.2	0
31&88	12.8333	3	0	0.353763	12.91	25	24	9.3	1.41855
31&90	14.2667	3	0	0.439222	2.24	30	28	5.7	0
31&91	21.12	1.8	0	0.459973	8.94	22	21	5.7	1.04374
31&93	12.2333	6	0	0.612949	23.26	30	29	5.7	0
31&94	10.85	3.8	0	0.706271	23.26	29	28	5.7	0
31&95	2	7.6	0	0.676194	10.06	24	23	2.4	1.2915
31&97	2.91667	6.2	0	0.585591	4.27	1	3	0.3	0
31&101	1.2	5.4	0	0.577034	23.84	11	10	0.3	0
31&106	1.58333	3.2	0	0.503622	5	21	21	0.3	0.925213
31&109	8.56667	2.8	0	0.530336	5.6	19	18	4.7	0.698968
31&111	1.65	4.6	0	0.738106	10.36	20	19	4.7	0.810409
31&113	6.15	2.6	0	0.931655	0.79	19	21	4.7	0.698968
31&117	10.8333	1	0	0.681729	1.71	27	25	4.7	1.46103
31&122	4.43	12	0	0.881369		10	7	4.7	0
31&127	7.78333	8	0	1.07922	25.6	32	28	4.7	0
31&128	1.71667	3.8	0	1.03589	14.26	9	9	3	0
31&131	0.85	6	0	0.995746	4.6	27	25	3	1.46103
31&133	2.63333	6.4	0	0.885025	19.1	20	19	3	0.810409
31&140	8.13333	8.2	0	0.743534	0.26	27	23	3	1.46103
31&162	11.9	4.4	0	0.879147	2.82	16	15	3	0.383497
31&163	10.0333	3.2	0	0.912374	35.26	18	17	3	0.591581
31&164	8.91667	2.6	0	0.919894	0.81	22	22	3	1.04374
31&168	4.05	5.2	0	1.02754	25.82	14	11	3	0.182673
31&169	1.6	5	0	1.02316	5.94	24	24	3	1.2915
31&171	7.8	3.6	0	1.07173		16	15	3	0.383497
31&172	2.33333	5.2	0	1.02058	2.06	20	19	3	0.810409
31&185	12.5	2.2	0	0.56915	29.05	30	30	3	0
31&203	2.73333	1.8	0	1.11338	15.27	22	21	3	1.04374
31&320	4.28333	5.4	0	0.885671	11.03	21	20	3	0.925213
31&322	11.7	7.2	0	0.887454	8.54	19	19	3	0.698968
31&324	9.2	6	0	0.913592		24	22	3	1.2915
31&329	1.98333	2.6	0	1.00487	23.03	13	12	3	0
31&333	10.5167	3.4	0	0.87759		8	4	3.6	0
31&335	4.31667	0.6	0	0.829225		26	25	3.6	1.52606
32&39	38.0167		0	0.273435		3	3	1.9	0.323411
32&42	6.98333	0.4	0	0.437028		3	2	3.9	0.304324
32&47	0.633333	2	0	0.718559		4	2	3.9	0.486997
32&48	11.9833	3.6	0	0.7891		5	5	3.9	0.556743
32&49	8.36667	1.4	0	0.811997		5	7	3.9	0.556743
32&50	4.3	3.2	0	0.809325		9	9	0.1	1.03906
32&51	17.4333		0	0.802509		4	3	0.1	0.486997
32&53	6.55	1.6	0	0.806304		9	10	0.1	1.03906
32&55	4.85	4.6	0	0.81902		3	3	0.1	0.323411
32&56	2.41667	4.4	0	0.831913		1	0	0.3	0.1035
32&57	12.1667	0.2	0	0.859171		4	3	0.3	0.438216
32&58	7.41667	2.4	0	0.886501		15	14	2.6	0.486997
32&60	5.76667	2.6	0	0.93997		4	3	2.6	0.486997
32&62	0.2	1.6	0	1.03263		1	0	2.6	0.1035
32&64	14.7667	0	0	1.02723		5	1	2.6	0.486997
32&68	5.96667	3.4	0	0.852717		1	2	2.6	0.104583
32&74	2.98333	1.8	0	0.718343		11	12	1.1	0.486997
32&75	1.3	4.2	0	0.74501		5	5	1.1	0.556743
32&79	9.98333	1.2	0	0.571284		3	4	1.1	0.323411
32&81	28.6333	2	0	0.437962		1	1	1.1	0.104583
32&82	11.1	1.6	0	0.443095		3	5	1.1	0.323411
32&84	3.4	0.2	0	0.419188		10	11	0.3	0.974034
32&86	23.3833	5.4	0	0.328628		11	12	0.3	0.486997
32&88	26.7167	2.8	0	0.386447		8	9	1.8	0.931554
32&90	28.15	8.8	0	0.475452		13	13	1.8	0.486997
32&91	35.0033	7.6	0	0.499921		5	6	1.8	0.556743
32&93	1.65	0.2	0	0.651532		13	14	1.8	0.486997
32&94	3.03333	2	0	0.749238		12	13	1.8	0.486997
32&95	15.8833	1.8	0	0.715502		7	8	5.1	0.804501
32&97	16.8	0.4	0	0.623187		16	12	7.2	0.486997
32&101	15.0833	0.4	0	0.601415		6	5	7.2	0.486997
32&106	12.3	2.6	0	0.5329		4	6	7.2	0.438216
32&109	22.45	3	0	0.562447		2	3	2.8	0.211971
32&111	12.2333	1.2	0	0.77492		3	4	2.8	0.323411
32&113	7.73333	3.2	0	0.961735		2	6	2.8	0.211971
32&117	3.05	4.8	0	0.700809		10	10	2.8	0.974034
32&122	18.3133	6.2	0	0.906559		7	8	2.8	0.486997
32&127	6.1	2.2	0	1.10557		15	13	2.8	0.486997
32&128	15.6	2	0	1.06332		8	6	4.5	0.486997
32&131	14.7333	0.2	0	1.01604		10	10	4.5	0.974034
32&133	11.25	0.6	0	0.901589		3	4	4.5	0.323411
32&140	5.75	2.4	0	0.75858		10	8	4.5	0.974034
32&162	1.98333	1.4	0	0.890196		1	0	4.5	0.1035
32&163	3.85	2.6	0	0.923717		1	2	4.5	0.104583
32&164	4.96667	3.2	0	0.937039		5	7	4.5	0.556743
32&168	9.83333	0.6	0	1.04252		3	4	4.5	0.304324
32&169	15.4833	0.8	0	1.03978		7	9	4.5	0.804501
32&171	6.08333	2.2	0	1.09412		1	0	4.5	0.1035
32&172	11.55	0.6	0	1.04538		3	4	4.5	0.323411
32&185	1.38333	3.6	0	0.613694		13	15	4.5	0.486997
32&203	16.6167	7.6	0	1.13386		5	6	4.5	0.556743
32&320	18.1667	0.4	0	0.928877		4	5	4.5	0.438216
32&322	2.18333	1.4	0	0.931969		2	4	4.5	0.211971
32&324	23.0833	0.2	0	0.958357		7	7	4.5	0.804501
32&329	15.8667	3.2	0	1.0381		4	3	4.5	0.486997
32&333	3.36667	2.4	0	0.916999		9	11	3.9	0.486997
32&335	9.56667	6.4	0	0.871626		9	10	3.9	1.03906
39&42	31.0333		0	0.168501	4.23	6	5	2	0.627735
39&47	37.3833		0	0.456169	6.23	7	5	2	0.810409
39&48	26.0333		0	0.521518		2	2	2	0.233332
39&49	29.65		0	0.542441		2	4	2	0.233332
39&50	33.7167		0	0.537169		6	6	1.8	0.715651
39&51	20.5833		0	0.529126	9.71	7	6	1.8	0.810409
39&53	31.4667		0	0.534861		6	7	1.8	0.715651
39&55	33.1667		0	0.556596		0	0	1.8	0
39&56	35.6		0	0.578106		4	3	2.2	0.426912
39&57	25.85		0	0.617183	18.27	1	0	2.2	0.114805
39&58	30.6		0	0.652437		12	11	4.5	0.810409
39&60	32.25		0	0.727857	1.13	7	6	4.5	0.810409
39&62	38.2167		0	0.842569	1.77	4	3	4.5	0.426912
39&64	23.25		0	0.853295	1.87	8	4	4.5	0.810409
39&68	32.05		0	0.641004	3.23	2	1	4.5	0.218828
39&74	35.0333		0	0.445086	7.13	8	9	0.8	0.810409
39&75	36.7167		0	0.473896		2	2	0.8	0.233332
39&79	28.0333		0	0.298035	4.54	0	1	0.8	0
39&81	9.38333		0	0.172602	0.01	2	2	0.8	0.218828
39&82	26.9167		0	0.200135	4.18	0	2	0.8	0
39&84	34.6167		0	0.205712	2.18	7	8	1.6	0.650623
39&86	14.6333		1	0.12769	5.86	8	9	1.6	0.810409
39&88	11.3		0	0.233771	6.42	5	6	3.7	0.608143
39&90	9.86667		0	0.276856	4.25	10	10	0.1	0.810409
39&91	3.01333		0	0.267005	2.45	2	3	0.1	0.233332
39&93	36.3667		0	0.422231	16.77	10	11	0.1	0.810409
39&94	34.9833		0	0.486647	16.77	9	10	0.1	0.810409
39&95	22.1333		0	0.478995	3.57	4	5	3.2	0.48109
39&97	21.2167		0	0.402529	2.22	19	15	5.3	0.810409
39&101	22.9333		0	0.47852	17.35	9	8	5.3	0.810409
39&106	25.7167		0	0.382125	1.49	1	3	5.3	0.114805
39&109	15.5667		0	0.387627	0.89	1	0	0.9	0.11144
39&111	25.7833		0	0.554764	3.87	0	1	0.9	0
39&113	30.2833		0	0.782801	5.7	1	3	0.9	0.11144
39&117	34.9667		0	0.605645	4.78	7	7	0.9	0.650623
39&122	19.7033		0	0.761536		10	11	0.9	0.810409
39&127	31.9167		0	0.947862	19.11	12	10	0.9	0.810409
39&128	22.4167		0	0.899494	7.77	11	9	2.6	0.810409
39&131	23.2833		0	0.899354	1.89	7	7	2.6	0.650623
39&133	26.7667		0	0.812455	12.61	0	1	2.6	0
39&140	32.2667		0	0.685762	6.23	7	5	2.6	0.650623
39&162	36.0333		0	0.836077	3.67	4	3	2.6	0.426912
39&163	34.1667		0	0.866466	28.77	2	1	2.6	0.218828
39&164	33.05		0	0.842916	7.3	2	4	2.6	0.233332
39&168	28.1833		0	0.95866	19.33	6	7	2.6	0.627735
39&169	22.5333		0	0.945709	12.43	4	6	2.6	0.48109
39&171	31.9333		0	0.962023		4	3	2.6	0.426912
39&172	26.4667		0	0.898957	4.43	0	1	2.6	0
39&185	36.6333		0	0.342058	22.56	10	12	2.6	0.810409
39&203	21.4		0	1.01305	8.78	2	3	2.6	0.233332
39&320	19.85		0	0.663989	4.54	1	2	2.6	0.114805
39&322	35.8333		0	0.670809	2.05	1	1	2.6	0.11144
39&324	14.9333		0	0.694065		4	4	2.6	0.48109
39&329	22.15		0	0.836766	16.54	7	6	2.6	0.810409
39&333	34.65		0	0.676445		12	14	2	0.810409
39&335	28.45		0	0.611902		6	7	2	0.715651
42&47	6.35	1.6	0	0.28804	2	1	0	0	0.182673
42&48	5	4	0	0.353347		8	7	0	0.861067
42&49	1.38333	1	0	0.375171		8	9	0	0.861067
42&50	2.68333	2.8	0	0.372987		12	11	3.8	1.34339
42&51	10.45		0	0.370355	13.94	1	1	3.8	0.182673
42&53	0.433333	1.2	0	0.39065		12	12	3.8	1.34339
42&55	2.13333	4.2	0	0.435157		6	5	3.8	0.627735
42&56	4.56667	4.8	0	0.471728		2	2	4.2	0.200824
42&57	5.18333	0.6	0	0.527061	22.5	7	5	4.2	0.74254
42&58	0.433333	2.8	0	0.571219		18	16	6.5	0.182673
42&60	1.21667	3	0	0.668721	3.1	1	1	6.5	0.182673
42&62	7.18333	2	0	0.800525	6	2	2	6.5	0.200824
42&64	7.78333	0.4	0	0.825496	6.1	2	1	6.5	0.182673
42&68	1.01667	3	0	0.587189	1	4	4	6.5	0.408907
42&74	4	1.4	0	0.292837	2.9	14	14	2.8	0.182673
42&75	5.68333	4.6	0	0.332635		8	7	2.8	0.861067
42&79	3	0.8	1	0.141625	8.77	6	6	2.8	0.627735
42&81	21.65	1.6	0	0.116803	4.22	4	3	2.8	0.408907
42&82	4.11667	1.2	0	0.184871	8.41	6	7	2.8	0.627735
42&84	3.58333	0.6	0	0.232721	2.05	13	13	3.6	1.27836
42&86	16.4	5	0	0.217669	1.63	14	14	3.6	0.182673
42&88	19.7333	2.4	0	0.308007	10.65	11	11	5.7	1.23588
42&90	21.1667	8.4	0	0.292824	0.02	16	15	2.1	0.182673
42&91	28.02	7.2	0	0.24042	6.68	8	8	2.1	0.861067
42&93	5.33333	0.6	0	0.367131	21	16	16	2.1	0.182673
42&94	3.95	1.6	0	0.368282	21	15	15	2.1	0.182673
42&95	8.9	2.2	0	0.406864	7.8	10	10	1.2	1.10882
42&97	9.81667	0.8	0	0.362135	2.01	13	10	3.3	0.182673
42&101	8.1	0	0	0.520468	21.58	3	3	3.3	0.182673
42&106	5.31667	2.2	0	0.417622	2.74	7	8	3.3	0.74254
42&109	15.4667	2.6	0	0.400814	3.34	5	5	1.1	0.516295
42&111	5.25	0.8	0	0.497437	8.1	6	6	1.1	0.627735
42&113	0.75	2.8	0	0.753733	1.47	5	8	1.1	0.516295
42&117	3.93333	4.4	0	0.653537	0.55	13	12	1.1	1.27836
42&122	11.33	6.6	0	0.762385		4	6	1.1	0.182673
42&127	0.883333	2.6	0	0.930186	23.34	18	15	1.1	0.182673
42&128	8.61667	1.6	0	0.878529	12	5	4	0.6	0.182673
42&131	7.75	0.6	0	0.914999	2.34	13	12	0.6	1.27836
42&133	4.26667	1	0	0.850976	16.84	6	6	0.6	0.627735
42&140	1.23333	2.8	0	0.741926	2	13	10	0.6	1.27836
42&162	5	1	0	0.895314	0.56	2	2	0.6	0.200824
42&163	3.13333	2.2	0	0.922507	33	4	4	0.6	0.408907
42&164	2.01667	2.8	0	0.876671	3.07	8	9	0.6	0.861067
42&168	2.85	0.2	0	0.994437	23.56	0	2	0.6	0
42&169	8.5	0.4	0	0.975219	8.2	10	11	0.6	1.10882
42&171	0.9	1.8	0	0.963933		2	2	0.6	0.200824
42&172	4.56667	0.2	0	0.892212	0.2	6	6	0.6	0.627735
42&185	5.6	3.2	0	0.205333	26.79	16	17	0.6	0.182673
42&203	9.63333	7.2	0	1.02155	13.01	8	8	0.6	0.861067
42&320	11.1833	0	0	0.53403	8.77	7	7	0.6	0.74254
42&322	4.8	1.8	0	0.502578	6.28	5	6	0.6	0.516295
42&324	16.1	0.6	0	0.525564		10	9	0.6	1.10882
42&329	8.88333	2.8	0	0.784031	20.77	1	1	0.6	0.182673
42&333	3.61667	2	0	0.585461		6	9	0	0.182673
42&335	2.58333	6	0	0.493597		12	12	0	1.34339
47&48	11.35	5.6	1	0.0828195		9	7	0	1.04374
47&49	7.73333	0.6	0	0.115108		9	9	0	1.04374
47&50	3.66667	1.2	0	0.144052		13	11	3.8	1.52606
47&51	16.8		0	0.17987	15.94	0	1	3.8	0
47&53	5.91667	0.4	0	0.260619		13	12	3.8	1.52606
47&55	4.21667	2.6	0	0.363122		7	5	3.8	0.810409
47&56	1.78333	6.4	0	0.42776		3	2	4.2	0.383497
47&57	11.5333	2.2	0	0.506459	24.5	8	5	4.2	0.925213
47&58	6.78333	4.4	0	0.560278		19	16	6.5	0
47&60	5.13333	4.6	0	0.684915	5.1	0	1	6.5	0
47&62	0.833333	3.6	0	0.832241	8	3	2	6.5	0.383497
47&64	14.1333	2	0	0.879186	8.1	1	1	6.5	0
47&68	5.33333	1.4	0	0.625546	3	5	4	6.5	0.591581
47&74	2.35	0.2	0	0.181997	0.9	15	14	2.8	0
47&75	0.666667	6.2	0	0.241372		9	7	2.8	1.04374
47&79	9.35	0.8	0	0.194649	10.77	7	6	2.8	0.810409
47&81	28	0	0	0.350451	6.22	5	3	2.8	0.591581
47&82	10.4667	0.4	0	0.404727	10.41	7	7	2.8	0.810409
47&84	2.76667	2.2	0	0.463991	4.05	14	13	3.6	1.46103
47&86	22.75	3.4	0	0.487634	0.37	15	14	3.6	0
47&88	26.0833	0.8	0	0.553035	12.65	12	11	5.7	1.41855
47&90	27.5167	6.8	0	0.495606	1.98	17	15	2.1	0
47&91	34.37	5.6	0	0.421355	8.68	9	8	2.1	1.04374
47&93	1.01667	2.2	0	0.457804	23	17	16	2.1	0
47&94	2.4	0	0	0.330086	23	16	15	2.1	0
47&95	15.25	3.8	0	0.454928	9.8	11	10	1.2	1.2915
47&97	16.1667	2.4	0	0.476764	4.01	12	10	3.3	0
47&101	14.45	1.6	0	0.704682	23.58	2	3	3.3	0
47&106	11.6667	0.6	0	0.610336	4.74	8	8	3.3	0.925213
47&109	21.8167	1	0	0.572881	5.34	6	5	1.1	0.698968
47&111	11.6	0.8	0	0.547315	10.1	7	6	1.1	0.810409
47&113	7.1	1.2	0	0.812159	0.53	6	8	1.1	0.698968
47&117	2.41667	2.8	0	0.830656	1.45	14	12	1.1	1.46103
47&122	17.68	8.2	0	0.866747		3	6	1.1	0
47&127	5.46667	4.2	0	0.992392	25.34	19	15	1.1	0
47&128	14.9667	0	0	0.939125	14	4	4	0.6	0
47&131	14.1	2.2	0	1.02968	4.34	14	12	0.6	1.46103
47&133	10.6167	2.6	0	1.00172	18.84	7	6	0.6	0.810409
47&140	5.11667	4.4	0	0.922266	0	14	10	0.6	1.46103
47&162	1.35	0.6	0	1.07074	2.56	3	2	0.6	0.383497
47&163	3.21667	0.6	0	1.09252	35	5	4	0.6	0.591581
47&164	4.33333	1.2	0	1.01939	1.07	9	9	0.6	1.04374
47&168	9.2	1.4	0	1.13361	25.56	1	2	0.6	0.182673
47&169	14.85	1.2	0	1.10649	6.2	11	11	0.6	1.2915
47&171	5.45	0.2	0	1.05498		3	2	0.6	0.383497
47&172	10.9167	1.4	0	0.974536	1.8	7	6	0.6	0.810409
47&185	0.75	1.6	0	0.230951	28.79	17	17	0.6	0
47&203	15.9833	5.6	0	1.11944	15.01	9	8	0.6	1.04374
47&320	17.5333	1.6	0	0.411696	10.77	8	7	0.6	0.925213
47&322	1.55	3.4	0	0.21465	8.28	6	6	0.6	0.698968
47&324	22.45	2.2	0	0.239846		11	9	0.6	1.2915
47&329	15.2333	1.2	0	0.798325	22.77	0	1	0.6	0
47&333	2.73333	0.4	0	0.55125		5	9	0	0
47&335	8.93333	4.4	0	0.413433		13	12	0	1.52606
48&49	3.61667	5	1	0.0334124		0	2	0	0
48&50	7.68333	6.8	1	0.0740586		4	4	3.8	0.48232
48&51	5.45		0	0.121768		9	8	3.8	1.04374
48&53	5.43333	5.2	0	0.212394		4	5	3.8	0.48232
48&55	7.13333	8.2	0	0.321805		2	2	3.8	0.233332
48&56	9.56667	0.8	0	0.389422		6	5	4.2	0.660243
48&57	0.183333	3.4	0	0.469797		1	2	4.2	0.118527
48&58	4.56667	1.2	0	0.523628		10	9	6.5	1.04374
48&60	6.21667	1	0	0.651041		9	8	6.5	1.04374
48&62	12.1833	2	0	0.798816		6	5	6.5	0.660243
48&64	2.78333	3.6	0	0.850787		10	6	6.5	1.04374
48&68	6.01667	7	0	0.599874		4	3	6.5	0.45216
48&74	9	5.4	1	0.163688		6	7	2.8	1.04374
48&75	10.6833	0.6	0	0.212354		0	0	2.8	0
48&79	2	4.8	0	0.237559		2	1	2.8	0.233332
48&81	16.65	5.6	0	0.397663		4	4	2.8	0.45216
48&82	0.883333	5.2	0	0.443679		2	0	2.8	0.233332
48&84	8.58333	3.4	0	0.502404		5	6	3.6	0.417291
48&86	11.4	9	0	0.538267		6	7	3.6	1.04374
48&88	14.7333	6.4	0	0.592259		3	4	5.7	0.374811
48&90	16.1667	12.4	0	0.523869		8	8	2.1	1.04374
48&91	23.02	11.2	0	0.448465		0	1	2.1	0
48&93	10.3333	3.4	0	0.456607		8	9	2.1	1.04374
48&94	8.95	5.6	0	0.303711		7	8	2.1	1.04374
48&95	3.9	1.8	0	0.441638		2	3	1.2	0.247758
48&97	4.81667	3.2	0	0.480969		21	17	3.3	1.04374
48&101	3.1	4	0	0.719108		11	10	3.3	1.04374
48&106	0.316667	6.2	0	0.630446		1	1	3.3	0.118527
48&109	10.4667	6.6	0	0.588208		3	2	1.1	0.344772
48&111	0.25	4.8	0	0.528497		2	1	1.1	0.233332
48&113	4.25	6.8	0	0.786472		3	1	1.1	0.344772
48&117	8.93333	8.4	0	0.839816		5	5	1.1	0.417291
48&122	6.33	2.6	0	0.852922		12	13	1.1	1.04374
48&127	5.88333	1.4	0	0.964414		10	8	1.1	1.04374
48&128	3.61667	5.6	0	0.911548		13	11	0.6	1.04374
48&131	2.75	3.4	0	1.01611		5	5	0.6	0.417291
48&133	0.733333	3	0	0.999544		2	1	0.6	0.233332
48&140	6.23333	1.2	0	0.930825		5	3	0.6	0.417291
48&162	10	5	0	1.07561		6	5	0.6	0.660243
48&163	8.13333	6.2	0	1.09533		4	3	0.6	0.45216
48&164	7.01667	6.8	0	1.01445		0	2	0.6	0
48&168	2.15	4.2	0	1.12613		8	9	0.6	0.861067
48&169	3.5	4.4	0	1.09691		2	4	0.6	0.247758
48&171	5.9	5.8	0	1.03419		6	5	0.6	0.660243
48&172	0.433333	4.2	0	0.952443		2	1	0.6	0.233332
48&185	10.6	7.2	0	0.24843		8	10	0.6	1.04374
48&203	4.63333	11.2	0	1.09981		0	1	0.6	0
48&320	6.18333	4	0	0.351549		1	0	0.6	0.118527
48&322	9.8	2.2	0	0.160692		3	1	0.6	0.344772
48&324	11.1	3.4	0	0.175159		2	2	0.6	0.247758
48&329	3.88333	6.8	0	0.760978		9	8	0.6	1.04374
48&333	8.61667	6	0	0.508572		14	16	0	1.04374
48&335	2.41667	10	0	0.365375		4	5	0	0.48232
49&50	4.06667	1.8	1	0.0477171		4	2	3.8	0.48232
49&51	9.06667		0	0.0987448		9	10	3.8	1.04374
49&53	1.81667	0.2	0	0.190425		4	3	3.8	0.48232
49&55	3.51667	3.2	0	0.300777		2	4	3.8	0.233332
49&56	5.95	5.8	0	0.368868		6	7	4.2	0.660243
49&57	3.8	1.6	0	0.449302		1	4	4.2	0.118527
49&58	0.95	3.8	0	0.502848		10	7	6.5	1.04374
49&60	2.6	4	0	0.630787		9	10	6.5	1.04374
49&62	8.56667	3	0	0.778341		6	7	6.5	0.660243
49&64	6.4	1.4	0	0.83203		10	8	6.5	1.04374
49&68	2.4	2	0	0.582873		4	5	6.5	0.45216
49&74	5.38333	0.4	0	0.157482		6	5	2.8	1.04374
49&75	7.06667	5.6	0	0.198889		0	2	2.8	0
49&79	1.61667	0.2	0	0.252281		2	3	2.8	0.233332
49&81	20.2667	0.6	0	0.411444		4	6	2.8	0.45216
49&82	2.73333	0.2	0	0.453617		2	2	2.8	0.233332
49&84	4.96667	1.6	0	0.511666		5	4	3.6	0.417291
49&86	15.0167	4	0	0.552509		6	5	3.6	1.04374
49&88	18.35	1.4	0	0.601343		3	2	5.7	0.374811
49&90	19.7833	7.4	0	0.528774		8	6	2.1	1.04374
49&91	26.6367	6.2	0	0.453497		0	1	2.1	0
49&93	6.71667	1.6	0	0.450118		8	7	2.1	1.04374
49&94	5.33333	0.6	0	0.289029		7	6	2.1	1.04374
49&95	7.51667	3.2	0	0.430461		2	1	1.2	0.247758
49&97	8.43333	1.8	0	0.476432		21	19	3.3	1.04374
49&101	6.71667	1	0	0.717356		11	12	3.3	1.04374
49&106	3.93333	1.2	0	0.631389		1	1	3.3	0.118527
49&109	14.0833	1.6	0	0.587421		3	4	1.1	0.344772
49&111	3.86667	0.2	0	0.514496		2	3	1.1	0.233332
49&113	0.633333	1.8	0	0.768856		3	1	1.1	0.344772
49&117	5.31667	3.4	0	0.83555		5	3	1.1	0.417291
49&122	9.94667	7.6	0	0.839611		12	15	1.1	1.04374
49&127	2.26667	3.6	0	0.945608		10	6	1.1	1.04374
49&128	7.23333	0.6	0	0.892976		13	13	0.6	1.04374
49&131	6.36667	1.6	0	1.00257		5	3	0.6	0.417291
49&133	2.88333	2	0	0.99042		2	3	0.6	0.233332
49&140	2.61667	3.8	0	0.926093		5	1	0.6	0.417291
49&162	6.38333	0	0	1.06913		6	7	0.6	0.660243
49&163	4.51667	1.2	0	1.08801		4	5	0.6	0.45216
49&164	3.4	1.8	0	1.00422		0	0	0.6	0
49&168	1.46667	0.8	0	1.11474		8	11	0.6	0.861067
49&169	7.11667	0.6	0	1.08475		2	2	0.6	0.247758
49&171	2.28333	0.8	0	1.01792		6	7	0.6	0.660243
49&172	3.18333	0.8	0	0.935816		2	3	0.6	0.233332
49&185	6.98333	2.2	0	0.253024		8	8	0.6	1.04374
49&203	8.25	6.2	0	1.08387		0	1	0.6	0
49&320	9.8	1	0	0.323126		1	2	0.6	0.118527
49&322	6.18333	2.8	0	0.156843		3	3	0.6	0.344772
49&324	14.7167	1.6	0	0.163351		2	0	0.6	0.247758
49&329	7.5	1.8	0	0.739178		9	10	0.6	1.04374
49&333	5	1	0	0.485637		14	18	0	1.04374
49&335	1.2	5	0	0.341289		4	3	0	0.48232
50&51	13.1333		1	0.0512637		13	12	0	1.52606
50&53	2.25	1.6	0	0.142831		0	1	0	0
50&55	0.55	1.4	0	0.253228		6	6	0	0.715651
50&56	1.88333	7.6	0	0.321362		10	9	0.4	1.14256
50&57	7.86667	3.4	0	0.401773		5	6	0.4	0.600847
50&58	3.11667	5.6	0	0.45526		6	5	2.7	1.52606
50&60	1.46667	5.8	0	0.583256		13	12	2.7	1.52606
50&62	4.5	4.8	0	0.730757		10	9	2.7	1.14256
50&64	10.4667	3.2	0	0.784778		14	10	2.7	1.52606
50&68	1.66667	0.2	0	0.536254		8	7	2.7	0.934479
50&74	1.31667	1.4	1	0.122274		2	3	1	1.52606
50&75	3	7.4	0	0.1555		4	4	1	0.48232
50&79	5.68333	2	0	0.240668		6	5	1	0.715651
50&81	24.3333	1.2	0	0.395633		8	8	1	0.934479
50&82	6.8	1.6	0	0.43198		6	4	1	0.715651
50&84	0.9	3.4	0	0.488718		1	2	0.2	0.0650285
50&86	19.0833	2.2	0	0.536297		2	3	0.2	1.52606
50&88	22.4167	0.4	0	0.577696		1	0	1.9	0.107509
50&90	23.85	5.6	0	0.500275		4	4	1.7	1.52606
50&91	30.7033	4.4	0	0.425602		4	3	1.7	0.48232
50&93	2.65	3.4	0	0.410367		4	5	1.7	1.52606
50&94	1.26667	1.2	0	0.24405		3	4	1.7	1.52606
50&95	11.5833	5	0	0.38718		2	1	5	0.234562
50&97	12.5	3.6	0	0.438288		25	21	7.1	1.52606
50&101	10.7833	2.8	0	0.681107		15	14	7.1	1.52606
50&106	8	0.6	0	0.598058		5	3	7.1	0.600847
50&109	18.15	0.2	0	0.552452		7	6	2.7	0.827092
50&111	7.93333	2	0	0.469315		6	5	2.7	0.715651
50&113	3.43333	0	0	0.721946		7	3	2.7	0.827092
50&117	1.25	1.6	0	0.796826		1	1	2.7	0.0650285
50&122	14.0133	9.4	0	0.794518		16	17	2.7	1.52606
50&127	1.8	5.4	0	0.898328		6	4	2.7	1.52606
50&128	11.3	1.2	0	0.845762		17	15	4.4	1.52606
50&131	10.4333	3.4	0	0.957294		1	1	4.4	0.0650285
50&133	6.95	3.8	0	0.947789		6	5	4.4	0.715651
50&140	1.45	5.6	0	0.886871		1	1	4.4	0.0650285
50&162	2.31667	1.8	0	1.02837		10	9	4.4	1.14256
50&163	0.45	0.6	0	1.0466		8	7	4.4	0.934479
50&164	0.666667	0	0	0.960853		4	2	4.4	0.48232
50&168	5.53333	2.6	0	1.07061		12	13	4.4	1.34339
50&169	11.1833	2.4	0	1.04019		2	0	4.4	0.234562
50&171	1.78333	1	0	0.971415		10	9	4.4	1.14256
50&172	7.25	2.6	0	0.889202		6	5	4.4	0.715651
50&185	2.91667	0.4	0	0.227267		4	6	4.4	1.52606
50&203	12.3167	4.4	0	1.03748		4	3	4.4	0.48232
50&320	13.8667	2.8	0	0.27751		5	4	4.4	0.600847
50&322	2.11667	4.6	0	0.19513		7	5	4.4	0.827092
50&324	18.7833	3.4	0	0.193939		2	2	4.4	0.234562
50&329	11.5667	0	0	0.691472		13	12	4.4	1.52606
50&333	0.933333	0.8	0	0.437928		18	20	3.8	1.52606
50&335	5.26667	3.2	0	0.29366		0	1	3.8	0
51&53	10.8833		0	0.0916897		13	13	0	1.52606
51&55	12.5833		0	0.202034		7	6	0	0.810409
51&56	15.0167		0	0.270141		3	3	0.4	0.383497
51&57	5.26667		0	0.350567	8.56	8	6	0.4	0.925213
51&58	10.0167		0	0.404104		19	17	2.7	0
51&60	11.6667		0	0.532053	10.84	0	0	2.7	0
51&62	17.6333		0	0.679596	7.94	3	3	2.7	0.383497
51&64	2.66667		0	0.733516	7.84	1	2	2.7	0
51&68	11.4667		0	0.4852	12.94	5	5	2.7	0.591581
51&74	14.45		1	0.0905903	16.84	15	15	1	0
51&75	16.1333		0	0.108799		9	8	1	1.04374
51&79	7.45		0	0.231343	5.17	7	7	1	0.810409
51&81	11.2		0	0.377663	9.72	5	4	1	0.591581
51&82	6.33333		0	0.407064	5.53	7	8	1	0.810409
51&84	14.0333		0	0.461823	11.89	14	14	0.2	1.46103
51&86	5.95		0	0.516388	15.57	15	15	0.2	0
51&88	9.28333		0	0.549446	3.29	12	12	1.9	1.41855
51&90	10.7167		0	0.467222	13.96	17	16	1.7	0
51&91	17.57		0	0.393782	7.26	9	9	1.7	1.04374
51&93	15.7833		0	0.365647	7.06	17	17	1.7	0
51&94	14.4		0	0.194539	7.06	16	16	1.7	0
51&95	1.55		0	0.338932	6.14	11	11	5	1.2915
51&97	0.633333		0	0.39515	11.93	12	9	7.1	0
51&101	2.35		0	0.639217	7.64	2	2	7.1	0
51&106	5.13333		0	0.559383	11.2	8	9	7.1	0.925213
51&109	5.01667		0	0.512217	10.6	6	6	2.7	0.698968
51&111	5.2		0	0.419258	5.84	7	7	2.7	0.810409
51&113	9.7		0	0.670757	15.41	6	9	2.7	0.698968
51&117	14.3833		0	0.75232	14.49	14	13	2.7	1.46103
51&122	0.88		0	0.744397		3	5	2.7	0
51&127	11.3333		0	0.847064	9.4	19	16	2.7	0
51&128	1.83333		0	0.794502	1.94	4	3	4.4	0
51&131	2.7		0	0.90701	11.6	14	13	4.4	1.46103
51&133	6.18333		0	0.899602	2.9	7	7	4.4	0.810409
51&140	11.6833		0	0.841805	15.94	14	11	4.4	1.46103
51&162	15.45		0	0.981807	13.38	3	3	4.4	0.383497
51&163	13.5833		0	0.999447	19.06	5	5	4.4	0.591581
51&164	12.4667		0	0.91204	17.01	9	10	4.4	1.04374
51&168	7.6		0	1.02115	9.62	1	1	4.4	0.182673
51&169	1.95		0	0.990409	22.14	11	12	4.4	1.2915
51&171	11.35		0	0.920387		3	3	4.4	0.383497
51&172	5.88333		0	0.838125	14.14	7	7	4.4	0.810409
51&185	16.05		0	0.201733	12.85	17	18	4.4	0
51&203	0.816667		0	0.986506	0.93	9	9	4.4	1.04374
51&320	0.733333		0	0.232698	5.17	8	8	4.4	0.925213
51&322	15.25		0	0.242768	7.66	6	7	4.4	0.698968
51&324	5.65		0	0.23709		11	10	4.4	1.2915
51&329	1.56667		0	0.640576	6.83	0	0	4.4	0
51&333	14.0667		0	0.387373		5	8	3.8	0
51&335	7.86667		0	0.243677		13	13	3.8	1.52606
53&55	1.7	3	1	0.110409		6	7	0	0.715651
53&56	4.13333	6	0	0.178573		10	10	0.4	1.14256
53&57	5.61667	1.8	0	0.258956		5	7	0.4	0.600847
53&58	0.866667	4	0	0.312432		6	4	2.7	1.52606
53&60	0.783333	4.2	0	0.440432		13	13	2.7	1.52606
53&62	6.75	3.2	0	0.587929		10	10	2.7	1.14256
53&64	8.21667	1.6	0	0.642272		14	11	2.7	1.52606
53&68	0.583333	1.8	0	0.395357		8	8	2.7	0.934479
53&74	3.56667	0.2	0	0.102759		2	2	1	1.52606
53&75	5.25	5.8	1	0.0614457		4	5	1	0.48232
53&79	3.43333	0.4	0	0.249809		6	6	1	0.715651
53&81	22.0833	0.4	0	0.369669		8	9	1	0.934479
53&82	4.55	0	0	0.383811		6	5	1	0.715651
53&84	3.15	1.8	0	0.432652		1	1	0.2	0.0650285
53&86	16.8333	3.8	0	0.500041		2	2	0.2	1.52606
53&88	20.1667	1.2	0	0.51541		1	1	1.9	0.107509
53&90	21.6	7.2	0	0.42453		4	3	1.7	1.52606
53&91	28.4533	6	0	0.356019		4	4	1.7	0.48232
53&93	4.9	1.8	0	0.296534		4	4	1.7	1.52606
53&94	3.51667	0.4	0	0.114589		3	3	1.7	1.52606
53&95	9.33333	3.4	0	0.259745		2	2	5	0.234562
53&97	10.25	2	0	0.329714		25	22	7.1	1.52606
53&101	8.53333	1.2	0	0.573697		15	15	7.1	1.52606
53&106	5.75	1	0	0.502213		5	4	7.1	0.600847
53&109	15.9	1.4	0	0.452017		7	7	2.7	0.827092
53&111	5.68333	0.4	0	0.333339		6	6	2.7	0.715651
53&113	1.18333	1.6	0	0.580135		7	4	2.7	0.827092
53&117	3.5	3.2	0	0.679907		1	0	2.7	0.0650285
53&122	11.7633	7.8	0	0.657509		16	18	2.7	1.52606
53&127	0.45	3.8	0	0.755763		6	3	2.7	1.52606
53&128	9.05	0.4	0	0.703309		17	16	4.4	1.52606
53&131	8.18333	1.8	0	0.819491		1	0	4.4	0.0650285
53&133	4.7	2.2	0	0.817748		6	6	4.4	0.715651
53&140	0.8	4	0	0.767721		1	2	4.4	0.0650285
53&162	4.56667	0.2	0	0.903801		10	10	4.4	1.14256
53&163	2.7	1	0	0.919987		8	8	4.4	0.934479
53&164	1.58333	1.6	0	0.828557		4	3	4.4	0.48232
53&168	3.28333	1	0	0.935865		12	14	4.4	1.34339
53&169	8.93333	0.8	0	0.90427		2	1	4.4	0.234562
53&171	0.466667	0.6	0	0.830429		10	10	4.4	1.14256
53&172	5	1	0	0.747989		6	6	4.4	0.715651
53&185	5.16667	2	0	0.192817		4	5	4.4	1.52606
53&203	10.0667	6	0	0.896737		4	4	4.4	0.48232
53&320	11.6167	1.2	0	0.156691		5	5	4.4	0.600847
53&322	4.36667	3	0	0.32853		7	6	4.4	0.827092
53&324	16.5333	1.8	0	0.317211		2	3	4.4	0.234562
53&329	9.31667	1.6	0	0.548965		13	13	4.4	1.52606
53&333	3.18333	0.8	0	0.29618		18	21	3.8	1.52606
53&335	3.01667	4.8	0	0.153858		0	0	3.8	0
55&56	2.43333	9	1	0.0681869		4	3	0.4	0.426912
55&57	7.31667	4.8	0	0.148547		1	0	0.4	0.114805
55&58	2.56667	7	0	0.20209		12	11	2.7	0.810409
55&60	0.916667	7.2	0	0.330028		7	6	2.7	0.810409
55&62	5.05	6.2	0	0.477569		4	3	2.7	0.426912
55&64	9.91667	4.6	0	0.532063		8	4	2.7	0.810409
55&68	1.11667	1.2	0	0.287208		2	1	2.7	0.218828
55&74	1.86667	2.8	0	0.186402		8	9	1	0.810409
55&75	3.55	8.8	0	0.125276		2	2	1	0.233332
55&79	5.13333	3.4	0	0.304635		0	1	1	0
55&81	23.7833	2.6	0	0.384239		2	2	1	0.218828
55&82	6.25	3	0	0.378477		0	2	1	0
55&84	1.45	4.8	0	0.416403		7	8	0.2	0.650623
55&86	18.5333	0.8	0	0.496778		8	9	0.2	0.810409
55&88	21.8667	1.8	0	0.488726		5	6	1.9	0.608143
55&90	23.3	4.2	0	0.390323		10	10	1.7	0.810409
55&91	30.1533	3	0	0.333475		2	3	1.7	0.233332
55&93	3.2	4.8	0	0.229751		10	11	1.7	0.810409
55&94	1.81667	2.6	1	0.0700043		9	10	1.7	0.810409
55&95	11.0333	6.4	0	0.176317		4	5	5	0.48109
55&97	11.95	5	0	0.266744		19	15	7.1	0.810409
55&101	10.2333	4.2	0	0.501123		9	8	7.1	0.810409
55&106	7.45	2	0	0.443741		1	3	7.1	0.114805
55&109	17.6	1.6	0	0.390848		1	0	2.7	0.11144
55&111	7.38333	3.4	0	0.232795		0	1	2.7	0
55&113	2.88333	1.4	0	0.470605		1	3	2.7	0.11144
55&117	1.8	0.2	0	0.595774		7	7	2.7	0.650623
55&122	13.4633	10.8	0	0.552838		10	11	2.7	0.810409
55&127	1.25	6.8	0	0.645495		12	10	2.7	0.810409
55&128	10.75	2.6	0	0.593136		11	9	4.4	0.810409
55&131	9.88333	4.8	0	0.713635		7	7	4.4	0.650623
55&133	6.4	5.2	0	0.71947		0	1	4.4	0
55&140	0.9	7	0	0.680443		7	5	4.4	0.650623
55&162	2.86667	3.2	0	0.810388		4	3	4.4	0.426912
55&163	1	2	0	0.824564		2	1	4.4	0.218828
55&164	0.116667	1.4	0	0.728035		2	4	4.4	0.233332
55&168	4.98333	4	0	0.83271		6	7	4.4	0.627735
55&169	10.6333	3.8	0	0.800064		4	6	4.4	0.48109
55&171	1.23333	2.4	0	0.721532		4	3	4.4	0.426912
55&172	6.7	4	0	0.638931		0	1	4.4	0
55&185	3.46667	1	0	0.230462		10	12	4.4	0.810409
55&203	11.7667	3	0	0.788026		2	3	4.4	0.233332
55&320	13.3167	4.2	0	0.111553		1	2	4.4	0.114805
55&322	2.66667	6	0	0.436201		1	1	4.4	0.11144
55&324	18.2333	4.8	0	0.421687		4	4	4.4	0.48109
55&329	11.0167	1.4	0	0.439183		7	6	4.4	0.810409
55&333	1.48333	2.2	0	0.188286		12	14	3.8	0.810409
55&335	4.71667	1.8	1	0.0588772		6	7	3.8	0.715651
56&57	9.75	4.2	1	0.0804503		5	3	0	0.541716
56&58	5	2	0	0.134206		16	14	2.3	0.383497
56&60	3.35	1.8	0	0.261923		3	3	2.3	0.383497
56&62	2.61667	2.8	0	0.409556		0	0	2.3	0
56&64	12.35	4.4	0	0.463919		4	1	2.3	0.383497
56&68	3.55	7.8	0	0.220888		2	2	2.3	0.208084
56&74	0.566667	6.2	0	0.247899		12	12	1.4	0.383497
56&75	1.11667	0.2	0	0.18694		6	5	1.4	0.660243
56&79	7.56667	5.6	0	0.350246		4	4	1.4	0.426912
56&81	26.2167	6.4	0	0.406104		2	1	1.4	0.208084
56&82	8.68333	6	0	0.38885		4	5	1.4	0.426912
56&84	0.983333	4.2	0	0.418528		11	11	0.6	1.07753
56&86	20.9667	9.8	0	0.504693		12	12	0.6	0.383497
56&88	24.3	7.2	0	0.481971		9	9	1.5	1.03505
56&90	25.7333	13.2	0	0.381555		14	13	2.1	0.383497
56&91	32.5867	12	0	0.335079		6	6	2.1	0.660243
56&93	0.766667	4.2	0	0.205762		14	14	2.1	0.383497
56&94	0.616667	6.4	1	0.108112		13	13	2.1	0.383497
56&95	13.4667	2.6	0	0.142059		8	8	5.4	0.908001
56&97	14.3833	4	0	0.24301		15	12	7.5	0.383497
56&101	12.6667	4.8	0	0.461874		5	5	7.5	0.383497
56&106	9.88333	7	0	0.416096		5	6	7.5	0.541716
56&109	20.0333	7.4	0	0.362683		3	3	3.1	0.315471
56&111	9.81667	5.6	0	0.175252		4	4	3.1	0.426912
56&113	5.31667	7.6	0	0.402875		3	6	3.1	0.315471
56&117	0.633333	9.2	0	0.54682		11	10	3.1	1.07753
56&122	15.8967	1.8	0	0.488609		6	8	3.1	0.383497
56&127	3.68333	2.2	0	0.577326		16	13	3.1	0.383497
56&128	13.1833	6.4	0	0.525005		7	6	4.8	0.383497
56&131	12.3167	4.2	0	0.648299		11	10	4.8	1.07753
56&133	8.83333	3.8	0	0.65953		4	4	4.8	0.426912
56&140	3.33333	2	0	0.628618		11	8	4.8	1.07753
56&162	0.433333	5.8	0	0.753659		0	0	4.8	0
56&163	1.43333	7	0	0.766385		2	2	4.8	0.208084
56&164	2.55	7.6	0	0.666464		6	7	4.8	0.660243
56&168	7.41667	5	0	0.769121		2	4	4.8	0.200824
56&169	13.0667	5.2	0	0.735786		8	9	4.8	0.908001
56&171	3.66667	6.6	0	0.654131		0	0	4.8	0
56&172	9.13333	5	0	0.571451		4	4	4.8	0.426912
56&185	1.03333	8	0	0.272494		14	15	4.8	0.383497
56&203	14.2	12	0	0.720725		6	6	4.8	0.660243
56&320	15.75	4.8	0	0.132849		5	5	4.8	0.541716
56&322	0.233333	3	0	0.503634		3	4	4.8	0.315471
56&324	20.6667	4.2	0	0.488034		8	7	4.8	0.908001
56&329	13.45	7.6	0	0.371932		3	3	4.8	0.383497
56&333	0.95	6.8	0	0.124851		8	11	4.2	0.383497
56&335	7.15	10.8	1	0.0581226		10	10	4.2	1.14256
57&58	4.75	2.2	1	0.0539657		11	11	2.3	0.925213
57&60	6.4	2.4	0	0.181485	19.4	8	6	2.3	0.925213
57&62	12.3667	1.4	0	0.329108	16.5	5	3	2.3	0.541716
57&64	2.6	0.2	0	0.384032	16.4	9	4	2.3	0.925213
57&68	6.2	3.6	0	0.14742	21.5	3	1	2.3	0.333633
57&74	9.18333	2	0	0.325382	25.4	7	9	1.4	0.925213
57&75	10.8667	4	0	0.265105		1	2	1.4	0.118527
57&79	2.18333	1.4	0	0.415322	13.73	1	1	1.4	0.114805
57&81	16.4667	2.2	0	0.448769	18.28	3	2	1.4	0.333633
57&82	1.06667	1.8	0	0.420429	14.09	1	2	1.4	0.114805
57&84	8.76667	0	0	0.440306	20.45	6	8	0.6	0.535818
57&86	11.2167	5.6	0	0.530624	24.13	7	9	0.6	0.925213
57&88	14.55	3	0	0.49187	11.85	4	6	1.5	0.493338
57&90	15.9833	9	0	0.392231	22.52	9	10	2.1	0.925213
57&91	22.8367	7.8	0	0.35947	15.82	1	3	2.1	0.118527
57&93	10.5167	0	0	0.210351	1.5	9	11	2.1	0.925213
57&94	9.13333	2.2	0	0.179966	1.5	8	10	2.1	0.925213
57&95	3.71667	1.6	0	0.144217	14.7	3	5	5.4	0.366285
57&97	4.63333	0.2	0	0.24376	20.49	20	15	7.5	0.925213
57&101	2.91667	0.6	0	0.430347	0.92	10	8	7.5	0.925213
57&106	0.133333	2.8	0	0.401876	19.76	0	3	7.5	0
57&109	10.2833	3.2	0	0.349775	19.16	2	0	3.1	0.226245
57&111	0.0666667	1.4	1	0.127417	14.4	1	1	3.1	0.114805
57&113	4.43333	3.4	0	0.324326	23.97	2	3	3.1	0.226245
57&117	9.11667	5	0	0.499581	23.05	6	7	3.1	0.535818
57&122	6.14667	6	0	0.41703		11	11	3.1	0.925213
57&127	6.06667	2	0	0.497289	0.84	11	10	3.1	0.925213
57&128	3.43333	2.2	0	0.445159	10.5	12	9	4.8	0.925213
57&131	2.56667	0	0	0.574189	20.16	6	7	4.8	0.535818
57&133	0.916667	0.4	0	0.594413	5.66	1	1	4.8	0.114805
57&140	6.41667	2.2	0	0.576219	24.5	6	5	4.8	0.535818
57&162	10.1833	1.6	0	0.6931	21.94	5	3	4.8	0.541716
57&163	8.31667	2.8	0	0.703566	10.5	3	1	4.8	0.333633
57&164	7.2	3.4	0	0.598686	25.57	1	4	4.8	0.118527
57&168	2.33333	0.8	0	0.697748	1.06	7	7	4.8	0.74254
57&169	3.31667	1	0	0.663333	30.7	3	6	4.8	0.366285
57&171	6.08333	2.4	0	0.576082		5	3	4.8	0.541716
57&172	0.616667	0.8	0	0.493302	22.7	1	1	4.8	0.114805
57&185	10.7833	3.8	0	0.336575	4.29	9	12	4.8	0.925213
57&203	4.45	7.8	0	0.642837	9.49	1	3	4.8	0.118527
57&320	6	0.6	0	0.185653	13.73	0	2	4.8	0
57&322	9.98333	1.2	0	0.582583	16.22	2	1	4.8	0.226245
57&324	10.9167	0	0	0.565672		3	4	4.8	0.366285
57&329	3.7	3.4	0	0.292107	1.73	8	6	4.8	0.925213
57&333	8.8	2.6	1	0.0593604		13	14	4.2	0.925213
57&335	2.6	6.6	1	0.121181		5	7	4.2	0.600847
58&60	1.65	0.2	0	0.12822		19	17	0	0
58&62	7.61667	0.8	0	0.275497		16	14	0	0.383497
58&64	7.35	2.4	0	0.331927		20	15	0	0
58&68	1.45	5.8	1	0.108745		14	12	0	0.591581
58&74	4.43333	4.2	0	0.378999		4	2	3.7	0
58&75	6.11667	1.8	0	0.318906		10	9	3.7	1.04374
58&79	2.56667	3.6	0	0.464403		12	10	3.7	0.810409
58&81	21.2167	4.4	0	0.487195		14	13	3.7	0.591581
58&82	3.68333	4	0	0.453396		12	9	3.7	0.810409
58&84	4.01667	2.2	0	0.467566		5	3	2.9	1.46103
58&86	15.9667	7.8	0	0.559181		4	2	2.9	0
58&88	19.3	5.2	0	0.511374		7	5	0.8	1.41855
58&90	20.7333	11.2	0	0.41384		2	1	4.4	0
58&91	27.5867	10	0	0.389581		10	8	4.4	1.04374
58&93	5.76667	2.2	0	0.235054		2	0	4.4	0
58&94	4.38333	4.4	0	0.232751		3	1	4.4	0
58&95	8.46667	0.6	0	0.173561		8	6	7.7	1.2915
58&97	9.38333	2	0	0.264268		31	26	9.8	0
58&101	7.66667	2.8	0	0.422731		21	19	9.8	0
58&106	4.88333	5	0	0.407309		11	8	9.8	0.925213
58&109	15.0333	5.4	0	0.357397		13	11	5.4	0.698968
58&111	4.81667	3.6	1	0.123505		12	10	5.4	0.810409
58&113	0.316667	5.6	0	0.274418		13	8	5.4	0.698968
58&117	4.36667	7.2	0	0.478596		5	4	5.4	1.46103
58&122	10.8967	3.8	0	0.374791		22	22	5.4	0
58&127	1.31667	0.2	0	0.444825		0	1	5.4	0
58&128	8.18333	4.4	0	0.393058		23	20	7.1	0
58&131	7.31667	2.2	0	0.528637		5	4	7.1	1.46103
58&133	3.83333	1.8	0	0.557361		12	10	7.1	0.810409
58&140	1.66667	0	0	0.55026		5	6	7.1	1.46103
58&162	5.43333	3.8	0	0.659595		16	14	7.1	0.383497
58&163	3.56667	5	0	0.668076		14	12	7.1	0.591581
58&164	2.45	5.6	0	0.559182		10	7	7.1	1.04374
58&168	2.41667	3	0	0.654568		18	18	7.1	0.182673
58&169	8.06667	3.2	0	0.6192		8	5	7.1	1.2915
58&171	1.33333	4.6	0	0.526248		16	14	7.1	0.383497
58&172	4.13333	3	0	0.443473		12	10	7.1	0.810409
58&185	6.03333	6	0	0.385696		2	1	7.1	0
58&203	9.2	10	0	0.59311		10	8	7.1	1.04374
58&320	10.75	2.8	0	0.226875		11	9	7.1	0.925213
58&322	5.23333	1	0	0.634428		13	10	7.1	0.698968
58&324	15.6667	2.2	0	0.616473		8	7	7.1	1.2915
58&329	8.45	5.6	0	0.238165		19	17	7.1	0
58&333	4.05	4.8	1	0.0460218		24	25	6.5	0
58&335	2.15	8.8	0	0.169806		6	4	6.5	1.52606
60&62	5.96667	1	0	0.14781	2.9	3	3	0	0.383497
60&64	9	2.6	0	0.204579	3	1	2	0	0
60&68	0.2	6	1	0.0876084	2.1	5	5	0	0.591581
60&74	2.78333	4.4	0	0.502993	6	15	15	3.7	0
60&75	4.46667	1.6	0	0.443961		9	8	3.7	1.04374
60&79	4.21667	3.8	0	0.575033	5.67	7	7	3.7	0.810409
60&81	22.8667	4.6	0	0.573067	1.12	5	4	3.7	0.591581
60&82	5.33333	4.2	0	0.528277	5.31	7	8	3.7	0.810409
60&84	2.36667	2.4	0	0.529543	1.05	14	14	2.9	1.46103
60&86	17.6167	8	0	0.621192	4.73	15	15	2.9	0
60&88	20.95	5.4	0	0.554526	7.55	12	12	0.8	1.41855
60&90	22.3833	11.4	0	0.46591	3.12	17	16	4.4	0
60&91	29.2367	10.2	0	0.460897	3.58	9	9	4.4	1.04374
60&93	4.11667	2.4	0	0.307437	17.9	17	17	4.4	0
60&94	2.73333	4.6	0	0.355145	17.9	16	16	4.4	0
60&95	10.1167	0.8	0	0.262045	4.7	11	11	7.7	1.2915
60&97	11.0333	2.2	0	0.325462	1.09	12	9	9.8	0
60&101	9.31667	3	0	0.407604	18.48	2	2	9.8	0
60&106	6.53333	5.2	0	0.42393	0.36	8	9	9.8	0.925213
60&109	16.6833	5.6	0	0.382679	0.24	6	6	5.4	0.698968
60&111	6.46667	3.8	0	0.173814	5	7	7	5.4	0.810409
60&113	1.96667	5.8	1	0.152613	4.57	6	9	5.4	0.698968
60&117	2.71667	7.4	0	0.427056	3.65	14	13	5.4	1.46103
60&122	12.5467	3.6	0	0.271399		3	5	5.4	0
60&127	0.333333	0.4	0	0.316909	20.24	19	16	5.4	0
60&128	9.83333	4.6	0	0.265587	8.9	4	3	7.1	0
60&131	8.96667	2.4	0	0.413599	0.76	14	13	7.1	1.46103
60&133	5.48333	2	0	0.462463	13.74	7	7	7.1	0.810409
60&140	0.0166667	0.2	0	0.483384	5.1	14	11	7.1	1.46103
60&162	3.78333	4	0	0.571535	2.54	3	3	7.1	0.383497
60&163	1.91667	5.2	0	0.575103	29.9	5	5	7.1	0.591581
60&164	0.8	5.8	0	0.458195	6.17	9	10	7.1	1.04374
60&168	4.06667	3.2	0	0.543743	20.46	1	1	7.1	0.182673
60&169	9.71667	3.4	0	0.506532	11.3	11	12	7.1	1.2915
60&171	0.316667	4.8	0	0.402127		3	3	7.1	0.383497
60&172	5.78333	3.2	0	0.319752	3.3	7	7	7.1	0.810409
60&185	4.38333	6.2	0	0.497429	23.69	17	18	7.1	0
60&203	10.85	10.2	0	0.468965	9.91	9	9	7.1	1.04374
60&320	12.4	3	0	0.347604	5.67	8	8	7.1	0.925213
60&322	3.58333	1.2	0	0.762332	3.18	6	7	7.1	0.698968
60&324	17.3167	2.4	0	0.743699		11	10	7.1	1.2915
60&329	10.1	5.8	0	0.116736	17.67	0	0	7.1	0
60&333	2.4	5	0	0.155628		5	8	6.5	0
60&335	3.8	9	0	0.296822		13	13	6.5	1.52606
62&64	14.9667	1.6	1	0.0739571	0.1	4	1	0	0.383497
62&68	6.16667	5	0	0.215117	5	2	2	0	0.208084
62&74	3.18333	3.4	0	0.650253	8.9	12	12	3.7	0.383497
62&75	1.5	2.6	0	0.591547		6	5	3.7	0.660243
62&79	10.1833	2.8	0	0.715841	2.77	4	4	3.7	0.426912
62&81	28.8333	3.6	0	0.698255	1.78	2	1	3.7	0.208084
62&82	11.3	3.2	0	0.646781	2.41	4	5	3.7	0.426912
62&84	3.6	1.4	0	0.63848	3.95	11	11	2.9	1.07753
62&86	23.5833	7	0	0.72741	7.63	12	12	2.9	0.383497
62&88	26.9167	4.4	0	0.647354	4.65	9	9	0.8	1.03505
62&90	28.35	10.4	0	0.569854	6.02	14	13	4.4	0.383497
62&91	35.2033	9.2	0	0.579044	0.68	6	6	4.4	0.660243
62&93	1.85	1.4	0	0.43368	15	14	14	4.4	0.383497
62&94	3.23333	3.6	0	0.502222	15	13	13	4.4	0.383497
62&95	16.0833	0.2	0	0.398678	1.8	8	8	7.7	0.908001
62&97	17	1.2	0	0.444016	3.99	15	12	9.8	0.383497
62&101	15.2833	2	0	0.455402	15.58	5	5	9.8	0.383497
62&106	12.5	4.2	0	0.501131	3.26	5	6	9.8	0.541716
62&109	22.65	4.6	0	0.47077	2.66	3	3	5.4	0.315471
62&111	12.4333	2.8	0	0.304149	2.1	4	4	5.4	0.426912
62&113	7.93333	4.8	1	0.0823687	7.47	3	6	5.4	0.315471
62&117	3.25	6.4	0	0.42979	6.55	11	10	5.4	1.07753
62&122	18.5133	4.6	0	0.211589		6	8	5.4	0.383497
62&127	6.3	0.6	0	0.174868	17.34	16	13	5.4	0.383497
62&128	15.8	3.6	0	0.128199	6	7	6	7.1	0.383497
62&131	14.9333	1.4	0	0.308716	3.66	11	10	7.1	1.07753
62&133	11.45	1	0	0.395376	10.84	4	4	7.1	0.426912
62&140	5.95	0.8	0	0.459696	8	11	8	7.1	1.07753
62&162	2.18333	3	0	0.509554	5.44	0	0	7.1	0
62&163	4.05	4.2	0	0.504808	27	2	2	7.1	0.208084
62&164	5.16667	4.8	0	0.38013	9.07	6	7	7.1	0.660243
62&168	10.0333	2.2	0	0.442055	17.56	2	4	7.1	0.200824
62&169	15.6833	2.4	0	0.402439	14.2	8	9	7.1	0.908001
62&171	6.28333	3.8	0	0.273476		0	0	7.1	0
62&172	11.75	2.2	0	0.196251	6.2	4	4	7.1	0.426912
62&185	1.58333	5.2	0	0.639399	20.79	14	15	7.1	0.383497
62&203	16.8167	9.2	0	0.338537	7.01	6	6	7.1	0.660243
62&320	18.3667	2	0	0.487186	2.77	5	5	7.1	0.541716
62&322	2.38333	0.2	0	0.907941	0.28	3	4	7.1	0.315471
62&324	23.2833	1.4	0	0.888026		8	7	7.1	0.908001
62&329	16.0667	4.8	1	0.0550806	14.77	3	3	7.1	0.383497
62&333	3.56667	4	0	0.297777		8	11	6.5	0.383497
62&335	9.76667	8	0	0.442068		10	10	6.5	1.14256
64&68	8.8	3.4	0	0.25391	5.1	6	3	0	0.591581
64&74	11.7833	1.8	0	0.697577	9	16	13	3.7	0
64&75	13.4667	4.2	0	0.640615		10	6	3.7	1.04374
64&79	4.78333	1.2	0	0.751055	2.67	8	5	3.7	0.810409
64&81	13.8667	2	0	0.718435	1.88	6	2	3.7	0.591581
64&82	3.66667	1.6	0	0.662489	2.31	8	6	3.7	0.810409
64&84	11.3667	0.2	0	0.647655	4.05	15	12	2.9	1.46103
64&86	8.61667	5.4	0	0.733493	7.73	16	13	2.9	0
64&88	11.95	2.8	0	0.646249	4.55	13	10	0.8	1.41855
64&90	13.3833	8.8	0	0.577076	6.12	18	14	4.4	0
64&91	20.2367	7.6	0	0.595588	0.58	10	7	4.4	1.04374
64&93	13.1167	0.2	0	0.459424	14.9	18	15	4.4	0
64&94	11.7333	2	0	0.549792	14.9	17	14	4.4	0
64&95	1.11667	1.8	0	0.43375	1.7	12	9	7.7	1.2915
64&97	2.03333	0.4	0	0.464022	4.09	11	11	9.8	0
64&101	0.316667	0.4	0	0.435202	15.48	1	4	9.8	0
64&106	2.46667	2.6	0	0.494574	3.36	9	7	9.8	0.925213
64&109	7.68333	3	0	0.471254	2.76	7	4	5.4	0.698968
64&111	2.53333	1.2	0	0.337819	2	8	5	5.4	0.810409
64&113	7.03333	3.2	1	0.0717753	7.57	7	7	5.4	0.698968
64&117	11.7167	4.8	0	0.389378	6.65	15	11	5.4	1.46103
64&122	3.54667	6.2	0	0.157059		2	7	5.4	0
64&127	8.66667	2.2	0	0.113627	17.24	20	14	5.4	0
64&128	0.833333	2	1	0.0611397	5.9	3	5	7.1	0
64&131	0.0333333	0.2	0	0.2352	3.76	15	11	7.1	1.46103
64&133	3.51667	0.6	0	0.329116	10.74	8	5	7.1	0.810409
64&140	9.01667	2.4	0	0.407227	8.1	15	9	7.1	1.46103
64&162	12.7833	1.4	0	0.443148	5.54	4	1	7.1	0.383497
64&163	10.9167	2.6	0	0.436266	26.9	6	3	7.1	0.591581
64&164	9.8	3.2	0	0.311054	9.17	10	8	7.1	1.04374
64&168	4.93333	0.6	0	0.368409	17.46	2	3	7.1	0.182673
64&169	0.716667	0.8	0	0.328698	14.3	12	10	7.1	1.2915
64&171	8.68333	2.2	0	0.201696		4	1	7.1	0.383497
64&172	3.21667	0.6	0	0.122665	6.3	8	5	7.1	0.810409
64&185	13.3833	3.6	0	0.6767	20.69	18	16	7.1	0
64&203	1.85	7.6	0	0.267723	6.91	10	7	7.1	1.04374
64&320	3.4	0.4	0	0.551163	2.67	9	6	7.1	0.925213
64&322	12.5833	1.4	0	0.966331	0.18	7	5	7.1	0.698968
64&324	8.31667	0.2	0	0.948177		12	8	7.1	1.2915
64&329	1.1	3.2	0	0.129017	14.67	1	2	7.1	0
64&333	11.4	2.4	0	0.359636		4	10	6.5	0
64&335	5.2	6.4	0	0.501277		14	11	6.5	1.52606
68&74	2.98333	1.6	0	0.444251	3.9	10	10	3.7	0.591581
68&75	4.66667	7.6	0	0.388322		4	3	3.7	0.45216
68&79	4.01667	2.2	0	0.500969	7.77	2	2	3.7	0.218828
68&81	22.6667	1.4	0	0.488452	3.22	0	1	3.7	0
68&82	5.13333	1.8	0	0.441804	7.41	2	3	3.7	0.218828
68&84	2.56667	3.6	0	0.441999	1.05	9	9	2.9	0.869451
68&86	17.4167	2	0	0.533602	2.63	10	10	2.9	0.591581
68&88	20.75	0.6	0	0.467719	9.65	7	7	0.8	0.826971
68&90	22.1833	5.4	0	0.378353	1.02	12	11	4.4	0.591581
68&91	29.0367	4.2	0	0.374225	5.68	4	4	4.4	0.45216
68&93	4.31667	3.6	0	0.2224	20	12	12	4.4	0.591581
68&94	2.93333	1.4	0	0.297024	20	11	11	4.4	0.591581
68&95	9.91667	5.2	0	0.183562	6.8	6	6	7.7	0.699918
68&97	10.8333	3.8	0	0.238475	1.01	17	14	9.8	0.591581
68&101	9.11667	3	0	0.335592	20.58	7	7	9.8	0.591581
68&106	6.33333	0.8	0	0.341115	1.74	3	4	9.8	0.333633
68&109	16.4833	0.4	0	0.297615	2.34	1	1	5.4	0.107388
68&111	6.26667	2.2	1	0.0897523	7.1	2	2	5.4	0.218828
68&113	1.76667	0.2	1	0.186901	2.47	1	4	5.4	0.107388
68&117	2.91667	1.4	0	0.3757	1.55	9	8	5.4	0.869451
68&122	12.3467	9.6	0	0.269611		8	10	5.4	0.591581
68&127	0.133333	5.6	0	0.36687	22.34	14	11	5.4	0.591581
68&128	9.63333	1.4	0	0.313585	11	9	8	7.1	0.591581
68&131	8.76667	3.6	0	0.427639	1.34	9	8	7.1	0.869451
68&133	5.28333	4	0	0.449088	15.84	2	2	7.1	0.218828
68&140	0.216667	5.8	0	0.443678	3	9	6	7.1	0.869451
68&162	3.98333	2	0	0.55085	0.44	2	2	7.1	0.208084
68&163	2.11667	0.8	0	0.559488	32	0	0	7.1	0
68&164	1	0.2	0	0.45196	4.07	4	5	7.1	0.45216
68&168	3.86667	2.8	0	0.550347	22.56	4	6	7.1	0.408907
68&169	9.51667	2.6	0	0.5161	9.2	6	7	7.1	0.699918
68&171	0.116667	1.2	0	0.435194		2	2	7.1	0.208084
68&172	5.58333	2.8	0	0.352955	1.2	2	2	7.1	0.218828
68&185	4.58333	0.2	0	0.425029	25.79	12	13	7.1	0.591581
68&203	10.65	4.2	0	0.501402	12.01	4	4	7.1	0.45216
68&320	12.2	3	0	0.332064	7.77	3	3	7.1	0.333633
68&322	3.78333	4.8	0	0.723233	5.28	1	2	7.1	0.107388
68&324	17.1167	3.6	0	0.708717		6	5	7.1	0.699918
68&329	9.9	0.2	0	0.197634	19.77	5	5	7.1	0.591581
68&333	2.6	1	0	0.153009		10	13	6.5	0.591581
68&335	3.6	3	0	0.26829		8	8	6.5	0.934479
74&75	1.68333	6	1	0.0612511		6	7	0	1.04374
74&79	7	0.6	0	0.151223	11.67	8	8	0	0.810409
74&81	25.65	0.2	0	0.288664	7.12	10	11	0	0.591581
74&82	8.11667	0.2	0	0.316476	11.31	8	7	0	0.810409
74&84	0.416667	2	0	0.371355	4.95	1	1	0.8	1.46103
74&86	20.4	3.6	0	0.426409	1.27	0	0	0.8	0
74&88	23.7333	1	0	0.459257	13.55	3	3	2.9	1.41855
74&90	25.1667	7	0	0.378873	2.88	2	1	0.7	0
74&91	32.02	5.8	0	0.304699	9.58	6	6	0.7	1.04374
74&93	1.33333	2	0	0.29333	23.9	2	2	0.7	0
74&94	0.05	0.2	0	0.148099	23.9	1	1	0.7	0
74&95	12.9	3.6	0	0.278971	10.7	4	4	4	1.2915
74&97	13.8167	2.2	0	0.318988	4.91	27	24	6.1	0
74&101	12.1	1.4	0	0.560169	24.48	17	17	6.1	0
74&106	9.31667	0.8	0	0.4759	5.64	7	6	6.1	0.925213
74&109	19.4667	1.2	0	0.430776	6.24	9	9	1.7	0.698968
74&111	9.25	0.6	0	0.368334	11	8	8	1.7	0.810409
74&113	4.75	1.4	0	0.63108	1.43	9	6	1.7	0.698968
74&117	0.0666667	3	0	0.678128	2.35	1	2	1.7	1.46103
74&122	15.33	8	0	0.691201		18	20	1.7	0
74&127	3.11667	4	0	0.81092	26.24	4	1	1.7	0
74&128	12.6167	0.2	0	0.757703	14.9	19	18	3.4	0
74&131	11.75	2	0	0.854442	5.24	1	2	3.4	1.46103
74&133	8.26667	2.4	0	0.835859	19.74	8	8	3.4	0.810409
74&140	2.76667	4.2	0	0.768769	0.9	1	4	3.4	1.46103
74&162	1	0.4	0	0.912504	3.46	12	12	3.4	0.383497
74&163	0.866667	0.8	0	0.931908	35.9	10	10	3.4	0.591581
74&164	1.98333	1.4	0	0.850905	0.17	6	5	3.4	1.04374
74&168	6.85	1.2	0	0.962955	26.46	14	16	3.4	0.182673
74&169	12.5	1	0	0.934143	5.3	4	3	3.4	1.2915
74&171	3.1	0.4	0	0.875818		12	12	3.4	0.383497
74&172	8.56667	1.2	0	0.794774	2.7	8	8	3.4	0.810409
74&185	1.6	1.8	1	0.111307	29.69	2	3	3.4	0
74&203	13.6333	5.8	0	0.940848	15.91	6	6	3.4	1.04374
74&320	15.1833	1.4	0	0.257929	11.67	7	7	3.4	0.925213
74&322	0.8	3.2	0	0.313982	9.18	9	8	3.4	0.698968
74&324	20.1	2	0	0.315921		4	5	3.4	1.2915
74&329	12.8833	1.4	0	0.61678	23.67	15	15	3.4	0
74&333	0.383333	0.6	0	0.372467		20	23	2.8	0
74&335	6.58333	4.6	0	0.241368		2	2	2.8	1.52606
75&79	8.68333	5.4	0	0.193417		2	1	0	0.233332
75&81	27.3333	6.2	0	0.308224		4	4	0	0.45216
75&82	9.8	5.8	0	0.323455		2	0	0	0.233332
75&84	2.1	4	0	0.373523		5	6	0.8	0.417291
75&86	22.0833	9.6	0	0.439101		6	7	0.8	1.04374
75&88	25.4167	7	0	0.457704		3	4	2.9	0.374811
75&90	26.85	13	0	0.369321		8	8	0.7	1.04374
75&91	33.7033	11.8	0	0.298807		0	1	0.7	0
75&93	0.35	4	0	0.256919		8	9	0.7	1.04374
75&94	1.73333	6.2	1	0.0914579		7	8	0.7	1.04374
75&95	14.5833	2.4	0	0.231791		2	3	4	0.247758
75&97	15.5	3.8	0	0.286974		21	17	6.1	1.04374
75&101	13.7833	4.6	0	0.531414		11	10	6.1	1.04374
75&106	11	6.8	0	0.454185		1	1	6.1	0.118527
75&109	21.15	7.2	0	0.405769		3	2	1.7	0.344772
75&111	10.9333	5.4	0	0.31627		2	1	1.7	0.233332
75&113	6.43333	7.4	0	0.575177		3	1	1.7	0.344772
75&117	1.75	9	0	0.643552		5	5	1.7	0.417291
75&122	17.0133	2	0	0.641081		12	13	1.7	1.04374
75&127	4.8	2	0	0.754154		10	8	1.7	1.04374
75&128	14.3	6.2	0	0.701073		13	11	3.4	1.04374
75&131	13.4333	4	0	0.804175		5	5	3.4	0.417291
75&133	9.95	3.6	0	0.792302		2	1	3.4	0.233332
75&140	4.45	1.8	0	0.733006		5	3	3.4	0.417291
75&162	0.683333	5.6	0	0.873321		6	5	3.4	0.660243
75&163	2.55	6.8	0	0.891267		4	3	3.4	0.45216
75&164	3.66667	7.4	0	0.805574		0	2	3.4	0
75&168	8.53333	4.8	0	0.915856		8	9	3.4	0.861067
75&169	14.1833	5	0	0.885909		2	4	3.4	0.247758
75&171	4.78333	6.4	0	0.821999		6	5	3.4	0.660243
75&172	10.25	4.8	0	0.740404		2	1	3.4	0.233332
75&185	0.0833333	7.8	1	0.131897		8	10	3.4	1.04374
75&203	15.3167	11.8	0	0.88752		0	1	3.4	0
75&320	16.8667	4.6	0	0.20436		1	0	3.4	0.118527
75&322	0.883333	2.8	0	0.350399		3	1	3.4	0.344772
75&324	21.7833	4	0	0.345888		2	2	3.4	0.247758
75&329	14.5667	7.4	0	0.556971		9	8	3.4	1.04374
75&333	2.06667	6.6	0	0.311335		14	16	2.8	1.04374
75&335	8.26667	10.6	0	0.181059		4	5	2.8	0.48232
79&81	18.65	0.8	1	0.160118	4.55	2	3	0	0.218828
79&82	1.11667	0.4	0	0.210251	0.36	0	1	0	0
79&84	6.58333	1.4	0	0.269534	6.72	7	7	0.8	0.650623
79&86	13.4	4.2	0	0.30078	10.4	8	8	0.8	0.810409
79&88	16.7333	1.6	0	0.358884	1.88	5	5	2.9	0.608143
79&90	18.1667	7.6	0	0.30256	8.79	10	9	0.7	0.810409
79&91	25.02	6.4	0	0.229691	2.09	2	2	0.7	0.233332
79&93	8.33333	1.4	0	0.298435	12.23	10	10	0.7	0.810409
79&94	6.95	0.8	0	0.242636	12.23	9	9	0.7	0.810409
79&95	5.9	3	0	0.317789	0.97	4	4	4	0.48109
79&97	6.81667	1.6	0	0.307791	6.76	19	16	6.1	0.810409
79&101	5.1	0.8	0	0.518555	12.81	9	9	6.1	0.810409
79&106	2.31667	1.4	0	0.420851	6.03	1	2	6.1	0.114805
79&109	12.4667	1.8	0	0.387678	5.43	1	1	1.7	0.11144
79&111	2.25	0	0	0.413565	0.67	0	0	1.7	0
79&113	2.25	2	0	0.680426	10.24	1	2	1.7	0.11144
79&117	6.93333	3.6	0	0.647975	9.32	7	6	1.7	0.650623
79&122	8.33	7.4	0	0.712744		10	12	1.7	0.810409
79&127	3.88333	3.4	0	0.861044	14.57	12	9	1.7	0.810409
79&128	5.61667	0.8	0	0.808027	3.23	11	10	3.4	0.810409
79&131	4.75	1.4	0	0.87281	6.43	7	6	3.4	0.650623
79&133	1.26667	1.8	0	0.829629	8.07	0	0	3.4	0
79&140	4.23333	3.6	0	0.739431	10.77	7	4	3.4	0.650623
79&162	8	0.2	0	0.890459	8.21	4	4	3.4	0.426912
79&163	6.13333	1.4	0	0.914159	24.23	2	2	3.4	0.218828
79&164	5.01667	2	0	0.850549	11.84	2	3	3.4	0.233332
79&168	0.15	0.6	0	0.967068	14.79	6	8	3.4	0.627735
79&169	5.5	0.4	0	0.943034	16.97	4	5	3.4	0.48109
79&171	3.9	1	0	0.909468		4	4	3.4	0.426912
79&172	1.56667	0.6	0	0.832541	8.97	0	0	3.4	0
79&185	8.6	2.4	1	0.0787613	18.02	10	11	3.4	0.810409
79&203	6.63333	6.4	0	0.97117	4.24	2	2	3.4	0.233332
79&320	8.18333	0.8	0	0.397131	0	1	1	3.4	0.114805
79&322	7.8	2.6	0	0.396791	2.49	1	0	3.4	0.11144
79&324	13.1	1.4	0	0.412548		4	3	3.4	0.48109
79&329	5.88333	2	0	0.691769	12	7	7	3.4	0.810409
79&333	6.61667	1.2	0	0.471036		12	15	2.8	0.810409
79&335	0.416667	5.2	0	0.363501		6	6	2.8	0.715651
81&82	17.5333	0.4	1	0.0685195	4.19	2	4	0	0.218828
81&84	25.2333	2.2	0	0.121555	2.17	9	10	0.8	0.869451
81&86	5.25	3.4	0	0.141089	5.85	10	11	0.8	0.591581
81&88	1.91667	0.8	0	0.205922	6.43	7	8	2.9	0.826971
81&90	0.483333	6.8	0	0.176543	4.24	12	12	0.7	0.591581
81&91	6.37	5.6	1	0.125557	2.46	4	5	0.7	0.45216
81&93	26.9833	2.2	0	0.266053	16.78	12	13	0.7	0.591581
81&94	25.6	0	0	0.314247	16.78	11	12	0.7	0.591581
81&95	12.75	3.8	0	0.315575	3.58	6	7	4	0.699918
81&97	11.8333	2.4	0	0.254832	2.21	17	13	6.1	0.591581
81&101	13.55	1.6	0	0.404359	17.36	7	6	6.1	0.591581
81&106	16.3333	0.6	0	0.301611	1.48	3	5	6.1	0.333633
81&109	6.18333	1	0	0.284062	0.88	1	2	1.7	0.107388
81&111	16.4	0.8	0	0.39944	3.88	2	3	1.7	0.218828
81&113	20.9	1.2	0	0.646735	5.69	1	5	1.7	0.107388
81&117	25.5833	2.8	0	0.537418	4.77	9	9	1.7	0.869451
81&122	10.32	8.2	0	0.648339		8	9	1.7	0.591581
81&127	22.5333	4.2	0	0.820629	19.12	14	12	1.7	0.591581
81&128	13.0333	0	0	0.769682	7.78	9	7	3.4	0.591581
81&131	13.9	2.2	0	0.799344	1.88	9	9	3.4	0.869451
81&133	17.3833	2.6	0	0.734182	12.62	2	3	3.4	0.218828
81&140	22.8833	4.4	0	0.626344	6.22	9	7	3.4	0.869451
81&162	26.65	0.6	0	0.77969	3.66	2	1	3.4	0.208084
81&163	24.7833	0.6	0	0.806516	28.78	0	1	3.4	0
81&164	23.6667	1.2	0	0.759893	7.29	4	6	3.4	0.45216
81&168	18.8	1.4	0	0.877657	19.34	4	5	3.4	0.408907
81&169	13.15	1.2	0	0.858613	12.42	6	8	3.4	0.699918
81&171	22.55	0.2	0	0.850253		2	1	3.4	0.208084
81&172	17.0833	1.4	0	0.779983	4.42	2	3	3.4	0.218828
81&185	27.25	1.6	1	0.178968	22.57	12	14	3.4	0.591581
81&203	12.0167	5.6	0	0.906953	8.79	4	5	3.4	0.45216
81&320	10.4667	1.6	0	0.492413	4.55	3	4	3.4	0.333633
81&322	26.45	3.4	0	0.556748	2.06	1	3	3.4	0.107388
81&324	5.55	2.2	0	0.572566		6	6	3.4	0.699918
81&329	12.7667	1.2	0	0.686074	16.55	5	4	3.4	0.591581
81&333	25.2667	0.4	0	0.508126		10	12	2.8	0.591581
81&335	19.0667	4.4	0	0.439311		8	9	2.8	0.934479
82&84	7.7	1.8	1	0.0592824	6.36	7	6	0.8	0.650623
82&86	12.2833	3.8	1	0.118499	10.04	8	7	0.8	0.810409
82&88	15.6167	1.2	0	0.148865	2.24	5	4	2.9	0.608143
82&90	17.05	7.2	0	0.108053	8.43	10	8	0.7	0.810409
82&91	23.9033	6	1	0.0678156	1.73	2	1	0.7	0.233332
82&93	9.45	1.8	0	0.222097	12.59	10	9	0.7	0.810409
82&94	8.06667	0.4	0	0.309591	12.59	9	8	0.7	0.810409
82&95	4.78333	3.4	0	0.279841	0.61	4	3	4	0.48109
82&97	5.7	2	0	0.203685	6.4	19	17	6.1	0.810409
82&101	3.98333	1.2	0	0.335858	13.17	9	10	6.1	0.810409
82&106	1.2	1	0	0.233094	5.67	1	1	6.1	0.114805
82&109	11.35	1.4	0	0.216997	5.07	1	2	1.7	0.11144
82&111	1.13333	0.4	0	0.354861	0.31	0	1	1.7	0
82&113	3.36667	1.6	0	0.591122	9.88	1	1	1.7	0.11144
82&117	8.05	3.2	0	0.468924	8.96	7	5	1.7	0.650623
82&122	7.21333	7.8	0	0.585289		10	13	1.7	0.810409
82&127	5	3.8	0	0.762026	14.93	12	8	1.7	0.810409
82&128	4.5	0.4	0	0.711881	3.59	11	11	3.4	0.810409
82&131	3.63333	1.8	0	0.734053	6.07	7	5	3.4	0.650623
82&133	0.15	2.2	0	0.666308	8.43	0	1	3.4	0
82&140	5.35	4	0	0.557831	10.41	7	3	3.4	0.650623
82&162	9.11667	0.2	0	0.711173	7.85	4	5	3.4	0.426912
82&163	7.25	1	0	0.73801	24.59	2	3	3.4	0.218828
82&164	6.13333	1.6	0	0.692421	11.48	2	2	3.4	0.233332
82&168	1.26667	1	0	0.810157	15.15	6	9	3.4	0.627735
82&169	4.38333	0.8	0	0.791674	16.61	4	4	3.4	0.48109
82&171	5.01667	0.6	0	0.787359		4	5	3.4	0.426912
82&172	0.45	1	0	0.718759	8.61	0	1	3.4	0
82&185	9.71667	2	0	0.205635	18.38	10	10	3.4	0.810409
82&203	5.51667	6	0	0.842949	4.6	2	1	3.4	0.233332
82&320	7.06667	1.2	0	0.489593	0.36	1	0	3.4	0.114805
82&322	8.91667	3	0	0.604242	2.13	1	1	3.4	0.11144
82&324	11.9833	1.8	0	0.616671		4	2	3.4	0.48109
82&329	4.76667	1.6	0	0.638437	12.36	7	8	3.4	0.810409
82&333	7.73333	0.8	0	0.479335		12	16	2.8	0.810409
82&335	1.53333	4.8	0	0.429309		6	5	2.8	0.715651
84&86	19.9833	5.6	1	0.0921284	3.68	1	1	0	1.46103
84&88	23.3167	3	1	0.0898559	8.6	2	2	2.1	0.0424802
84&90	24.75	9	1	0.0715723	2.07	3	2	1.5	1.46103
84&91	31.6033	7.8	1	0.0835857	4.63	5	5	1.5	0.417291
84&93	1.75	0	0	0.232512	18.95	3	3	1.5	1.46103
84&94	0.366667	2.2	0	0.349581	18.95	2	2	1.5	1.46103
84&95	12.4833	1.6	0	0.296388	5.75	3	3	4.8	0.169533
84&97	13.4	0.2	0	0.205952	0.04	26	23	6.9	1.46103
84&101	11.6833	0.6	0	0.291082	19.53	16	16	6.9	1.46103
84&106	8.9	2.8	0	0.188856	0.69	6	5	6.9	0.535818
84&109	19.05	3.2	0	0.184218	1.29	8	8	2.5	0.762063
84&111	8.83333	1.4	0	0.359336	6.05	7	7	2.5	0.650623
84&113	4.33333	3.4	0	0.577308	3.52	8	5	2.5	0.762063
84&117	0.35	5	0	0.423591	2.6	0	1	2.5	0
84&122	14.9133	6	0	0.558393		17	19	2.5	1.46103
84&127	2.7	2	0	0.742441	21.29	5	2	2.5	1.46103
84&128	12.2	2.2	0	0.693851	9.95	18	17	4.2	1.46103
84&131	11.3333	0	0	0.701311	0.29	0	1	4.2	0
84&133	7.85	0.4	0	0.625278	14.79	7	7	4.2	0.650623
84&140	2.35	2.2	0	0.51056	4.05	0	3	4.2	0
84&162	1.41667	1.6	0	0.663858	1.49	11	11	4.2	1.07753
84&163	0.45	2.8	0	0.691735	30.95	9	9	4.2	0.869451
84&164	1.56667	3.4	0	0.6531	5.12	5	4	4.2	0.417291
84&168	6.43333	0.8	0	0.770453	21.51	13	15	4.2	1.27836
84&169	12.0833	1	0	0.754047	10.25	3	2	4.2	0.169533
84&171	2.68333	2.4	0	0.759847		11	11	4.2	1.07753
84&172	8.15	0.8	0	0.694771	2.25	7	7	4.2	0.650623
84&185	2.01667	3.8	0	0.261581	24.74	3	4	4.2	1.46103
84&203	13.2167	7.8	0	0.812913	10.96	5	5	4.2	0.417291
84&320	14.7667	0.6	0	0.527947	6.72	6	6	4.2	0.535818
84&322	1.21667	1.2	0	0.663043	4.23	8	7	4.2	0.762063
84&324	19.6833	0	0	0.67489		3	4	4.2	0.169533
84&329	12.4667	3.4	0	0.635187	18.72	14	14	4.2	1.46103
84&333	0.0333333	2.6	0	0.497876		19	22	3.6	1.46103
84&335	6.16667	6.6	0	0.463605		1	1	3.6	0.0650285
86&88	3.33333	2.6	1	0.107172	12.28	3	3	2.1	1.41855
86&90	4.76667	3.4	0	0.15756	1.61	2	1	1.5	0
86&91	11.62	2.2	0	0.171294	8.31	6	6	1.5	1.04374
86&93	21.7333	5.6	0	0.324197	22.63	2	2	1.5	0
86&94	20.35	3.4	0	0.428052	22.63	1	1	1.5	0
86&95	7.5	7.2	0	0.387215	9.43	4	4	4.8	1.2915
86&97	6.58333	5.8	0	0.29808	3.64	27	24	6.9	0
86&101	8.3	5	0	0.350871	23.21	17	17	6.9	0
86&106	11.0833	2.8	0	0.254808	4.37	7	6	6.9	0.925213
86&109	0.933333	2.4	0	0.263727	4.97	9	9	2.5	0.698968
86&111	11.15	4.2	0	0.451432	9.73	8	8	2.5	0.810409
86&113	15.65	2.2	0	0.663939	0.16	9	6	2.5	0.698968
86&117	20.3333	0.6	0	0.478678	1.08	1	2	2.5	1.46103
86&122	5.07	11.6	0	0.636007		18	20	2.5	0
86&127	17.2833	7.6	0	0.824983	24.97	4	1	2.5	0
86&128	7.78333	3.4	0	0.777609	13.63	19	18	4.2	0
86&131	8.65	5.6	0	0.771954	3.97	1	2	4.2	1.46103
86&133	12.1333	6	0	0.685119	18.47	8	8	4.2	0.810409
86&140	17.6333	7.8	0	0.560164	0.37	1	4	4.2	1.46103
86&162	21.4	4	0	0.711505	2.19	12	12	4.2	0.383497
86&163	19.5333	2.8	0	0.741363	34.63	10	10	4.2	0.591581
86&164	18.4167	2.2	0	0.715361	1.44	6	5	4.2	1.04374
86&168	13.55	4.8	0	0.831294	25.19	14	16	4.2	0.182673
86&169	7.9	4.6	0	0.818071	6.57	4	3	4.2	1.2915
86&171	17.3	3.2	0	0.835746		12	12	4.2	0.383497
86&172	11.8333	4.8	0	0.774123	1.43	8	8	4.2	0.810409
86&185	22	1.8	0	0.315266	28.42	2	3	4.2	0
86&203	6.76667	2.2	0	0.886017	14.64	6	6	4.2	1.04374
86&320	5.21667	5	0	0.608003	10.4	7	7	4.2	0.925213
86&322	21.2	6.8	0	0.69666	7.91	9	8	4.2	0.698968
86&324	0.3	5.6	0	0.713323		4	5	4.2	1.2915
86&329	7.51667	2.2	0	0.725771	22.4	15	15	4.2	0
86&333	20.0167	3	0	0.588643		20	23	3.6	0
86&335	13.8167	1	0	0.546899		2	2	3.6	1.52606
88&90	1.43333	6	1	0.100542	10.67	5	4	3.6	1.41855
88&91	8.28667	4.8	0	0.15946	3.97	3	3	3.6	0.374811
88&93	25.0667	3	0	0.281894	10.35	5	5	3.6	1.41855
88&94	23.6833	0.8	0	0.42496	10.35	4	4	3.6	1.41855
[truncated: 557 more rows]
